# Supplementary material for: 2,4-Dihydr­oxy-N′-(2-hydr­oxy-4-methoxy­benzyl­idene)benzohydrazide
Source: Acta Crystallogr Sect E Struct Rep Online. 2010 Apr 10;66(Pt 5):o1041. doi: 10.1107/S1600536810012420 (PMC2979259; doi:10.1107/S1600536810012420)
Supplement: Supplementary file 2 [file e-66-o1041-Isup2.hkl]

# 
# h,k,l, Fc-squared, Fo-squared, sigma(Fo-squared) and status flag 
# 
data_I
_shelx_title ' 71019A_0m in P2(1)/n' 
_shelx_refln_list_code          4 
_shelx_F_calc_maximum      188.82 
_exptl_crystal_F_000       632.00 
_reflns_d_resolution_high  0.7828 
 
loop_ 
 _symmetry_equiv_pos_as_xyz 
 'x, y, z' 
 '-x+1/2, y+1/2, -z+1/2' 
 '-x, -y, -z' 
 'x-1/2, -y-1/2, z-1/2' 
 
_cell_length_a    10.5600 
_cell_length_b    12.7520 
_cell_length_c    11.3130 
_cell_angle_alpha  90.000 
_cell_angle_beta  112.853 
_cell_angle_gamma  90.000 
 
_shelx_F_squared_multiplier     1.000 
 
loop_ 
 _refln_index_h 
 _refln_index_k 
 _refln_index_l 
 _refln_F_squared_calc 
 _refln_F_squared_meas 
 _refln_F_squared_sigma 
 _refln_observed_status 
   2   0   0       23.75       25.48      4.56 o 
   4   0   0      605.69      631.03     21.17 o 
   6   0   0      378.41      380.69     20.97 o 
   8   0   0      336.85      313.28     54.43 o 
  10   0   0       14.97        1.19     25.43 o 
  12   0   0        0.76        1.66     35.42 o 
   1   1   0      424.71      440.61     12.11 o 
   2   1   0      132.39      117.79     14.77 o 
   3   1   0      797.41      856.70     32.37 o 
   4   1   0       62.47       60.43      5.64 o 
   5   1   0      696.80      805.13     24.46 o 
   6   1   0      384.86      373.62     14.32 o 
   7   1   0        0.26       -2.85      6.64 o 
   8   1   0      118.63      107.48     25.26 o 
   9   1   0       10.90        7.27     15.03 o 
  10   1   0       75.66       78.43     28.22 o 
  11   1   0        8.06       14.13     20.36 o 
  12   1   0       29.28       58.34     31.66 o 
   0   2   0     7415.20     7474.37    130.73 o 
   1   2   0      896.35      922.60     28.82 o 
   2   2   0      733.18      723.91     19.93 o 
   3   2   0      137.43      154.50     11.27 o 
   4   2   0        0.31       -0.60      3.17 o 
   5   2   0      451.22      493.08     19.48 o 
   6   2   0       32.02       38.76      9.64 o 
   7   2   0     1087.51     1139.07     68.01 o 
   8   2   0      368.83      420.23     33.83 o 
   9   2   0       78.10       66.76     24.47 o 
  10   2   0        8.49        7.92     17.82 o 
  11   2   0        2.91        3.64     19.16 o 
  12   2   0       28.68        4.41     24.62 o 
   1   3   0     3360.46     3517.12     95.00 o 
   2   3   0      400.07      413.10     11.92 o 
   3   3   0       24.65       29.80      6.88 o 
   4   3   0     3212.21     3432.44     53.45 o 
   5   3   0        9.54        9.55      6.55 o 
   6   3   0      142.97      137.57     15.85 o 
   7   3   0       65.05       81.80     14.80 o 
   8   3   0       12.52       13.28     10.11 o 
   9   3   0        0.14        3.14     12.58 o 
  10   3   0        1.28       -8.20     16.89 o 
  11   3   0       33.67       47.52     27.63 o 
  12   3   0       93.76      118.18     39.77 o 
   0   4   0       17.59        7.92      5.34 o 
   1   4   0      699.34      729.56     22.02 o 
   2   4   0      213.92      224.05     10.79 o 
   3   4   0       17.94       19.98      6.35 o 
   4   4   0      167.57      156.07     15.92 o 
   5   4   0        4.27        6.00      6.40 o 
   6   4   0        3.10        6.43      7.43 o 
   7   4   0      472.01      476.80     28.16 o 
   8   4   0       75.06       33.21     22.88 o 
   9   4   0      384.56      363.40     36.44 o 
  10   4   0       24.67       45.40     19.97 o 
  11   4   0        0.21       -4.05     20.32 o 
   1   5   0       86.62       83.16      7.32 o 
   2   5   0      105.06      103.34      7.50 o 
   3   5   0     1373.98     1470.18     61.73 o 
   4   5   0     1280.54     1394.93     38.46 o 
   5   5   0        0.09       -0.98      5.82 o 
   6   5   0        0.08        2.93      7.46 o 
   7   5   0        8.03        4.94      9.03 o 
   8   5   0       58.15       65.30     15.98 o 
   9   5   0      103.60      120.28     20.95 o 
  10   5   0        8.46        6.97     16.16 o 
  11   5   0        7.46       -5.85     21.66 o 
   0   6   0      878.34      903.09     37.89 o 
   1   6   0        1.53       -0.80      3.48 o 
   2   6   0        2.04       -0.26      3.67 o 
   3   6   0       51.07       57.95     10.36 o 
   4   6   0        1.86        6.60      6.28 o 
   5   6   0        5.38        1.57      6.71 o 
   6   6   0       46.78       52.99     13.21 o 
   7   6   0      123.10      125.56     19.12 o 
   8   6   0     2279.26     2185.63     64.38 o 
   9   6   0        0.00       -4.15     10.96 o 
  10   6   0        0.16       -7.56     14.81 o 
  11   6   0        0.63       -6.31     19.07 o 
   1   7   0      230.72      233.01     15.47 o 
   2   7   0       21.34       24.81      5.89 o 
   3   7   0      187.71      208.27     14.81 o 
   4   7   0        0.09        6.02      7.39 o 
   5   7   0       46.15       42.81     12.30 o 
   6   7   0       13.00        5.04      9.18 o 
   7   7   0        8.08       14.64     10.86 o 
   8   7   0       16.33       12.91     12.13 o 
   9   7   0       17.35       13.55     13.79 o 
  10   7   0       31.53       37.75     21.87 o 
  11   7   0       43.53       42.50     25.07 o 
   0   8   0      865.49      984.75     63.94 o 
   1   8   0      781.16      817.54     23.92 o 
   2   8   0       38.62       48.38      8.34 o 
   3   8   0       35.81       38.98      9.27 o 
   4   8   0        5.98        4.27      8.10 o 
   5   8   0        1.18       -3.99      8.23 o 
   6   8   0      160.38      156.95     22.68 o 
   7   8   0      153.96      139.07     22.13 o 
   8   8   0      119.22      131.49     22.66 o 
   9   8   0        2.16        4.99     13.38 o 
  10   8   0        2.07       -0.81     15.97 o 
   1   9   0        4.45       -0.14      5.55 o 
   2   9   0       31.66       31.64      9.25 o 
   3   9   0        0.15        3.48      8.31 o 
   4   9   0      197.64      215.88     22.91 o 
   5   9   0      279.68      300.64     29.66 o 
   6   9   0      388.93      459.03     52.49 o 
   7   9   0        6.61       10.30     12.60 o 
   8   9   0       20.89       26.56     15.64 o 
   9   9   0        9.71        7.64     15.37 o 
  10   9   0       48.83       90.65     25.08 o 
   0  10   0       41.60       37.74     12.21 o 
   1  10   0      301.68      318.52     18.77 o 
   2  10   0       48.40       58.28     11.92 o 
   3  10   0        0.49       -0.72      8.59 o 
   4  10   0       20.93       14.71     10.21 o 
   5  10   0       60.34       66.86     16.21 o 
   6  10   0      161.64      162.50     24.02 o 
   7  10   0       21.73       45.24     16.49 o 
   8  10   0       12.35       19.68     15.85 o 
   9  10   0        6.94        2.46     16.35 o 
   1  11   0       17.23        8.57      8.98 o 
   2  11   0       45.20       40.75     13.06 o 
   3  11   0       94.39       93.90     21.31 o 
   4  11   0       67.14       52.99     14.56 o 
   5  11   0      330.74      263.35     33.83 o 
   6  11   0       24.79        8.76     12.65 o 
   7  11   0        0.00       -2.47     12.70 o 
   8  11   0        3.17       10.28     15.48 o 
   9  11   0        0.90      -12.27     16.18 o 
   0  12   0       50.85       47.23     19.56 o 
   1  12   0        0.35        5.61      9.43 o 
   2  12   0        9.02        5.06     11.63 o 
   3  12   0       34.83       20.47     12.77 o 
   4  12   0       10.89        7.26     11.94 o 
   5  12   0        0.12        0.18     11.77 o 
   6  12   0        8.02       16.51     14.30 o 
   7  12   0       19.51       12.59     15.25 o 
   8  12   0        0.43        2.24     16.87 o 
   1  13   0       10.30       15.78     13.52 o 
   2  13   0       11.11       12.55     13.35 o 
   3  13   0       21.87       25.63     14.50 o 
   4  13   0       53.49       35.41     16.20 o 
   5  13   0      130.03       91.99     34.27 o 
   6  13   0        7.91       22.65     16.72 o 
   7  13   0        0.97       -5.60     15.47 o 
   0  14   0        2.88       -0.74     18.96 o 
   1  14   0        0.00       -4.02     15.62 o 
   2  14   0       37.85       50.41     18.28 o 
   3  14   0       31.15       35.23     16.81 o 
   4  14   0       44.29       44.63     19.21 o 
   5  14   0        2.79       13.08     16.41 o 
   6  14   0        8.09        2.72     16.76 o 
   1  15   0        1.76        7.84     30.42 o 
   2  15   0       95.68       62.99     40.88 o 
   3  15   0       43.03       59.53     29.04 o 
   4  15   0        0.00       19.33     23.61 o 
   1  16   0        0.73        1.43     34.47 o 
   2  16   0        8.41       36.84     39.93 o 
 -11   0   1       32.96       12.36     29.00 o 
  -9   0   1        5.79       12.12     20.92 o 
  -7   0   1      258.85      281.57     25.24 o 
  -5   0   1    22492.63    25033.71   1385.73 o 
  -3   0   1      457.59      443.58     19.96 o 
  -1   0   1      330.69      318.12     43.85 o 
   1   0   1     4192.29     3579.43     62.99 o 
   3   0   1     2730.71     2686.83     56.57 o 
   5   0   1       89.78      112.37     12.47 o 
   7   0   1       19.33       23.66     13.36 o 
   9   0   1       30.34       25.67     28.76 o 
  11   0   1      167.90      163.77     57.52 o 
 -12   1   1        7.57       15.09     23.72 o 
 -11   1   1       30.38       17.58     21.36 o 
 -10   1   1        5.10        6.96     16.14 o 
  -9   1   1        0.16        1.83     14.00 o 
  -8   1   1       81.62       91.67     31.26 o 
  -7   1   1      313.77      332.76     31.90 o 
  -6   1   1       31.25       37.41      7.24 o 
  -5   1   1      453.19      515.00     16.83 o 
  -4   1   1        8.95        6.59      3.77 o 
  -3   1   1     1734.97     1498.06    116.27 o 
  -2   1   1      624.08      610.23     28.82 o 
  -1   1   1       65.13       62.91      7.04 o 
   0   1   1      340.55      268.92     11.53 o 
   1   1   1     1140.86      804.67    133.87 o 
   2   1   1     1088.78      731.27    164.40 o 
   3   1   1      569.95      590.83     15.83 o 
   4   1   1       21.90       21.96      5.31 o 
   5   1   1      553.57      570.63     19.56 o 
   6   1   1      129.76      149.67     12.92 o 
   7   1   1       75.76       92.56     17.66 o 
   8   1   1       97.23       93.29     25.63 o 
   9   1   1        7.04       11.97     16.99 o 
  10   1   1        0.83        1.60     18.69 o 
  11   1   1       12.11       23.76     25.22 o 
 -12   2   1       23.87       47.09     30.19 o 
 -11   2   1       16.03       14.27     22.31 o 
 -10   2   1       34.02       20.34     20.67 o 
  -9   2   1        0.31       -7.46     13.13 o 
  -8   2   1      176.86      214.83     20.58 o 
  -7   2   1      175.66      229.22     19.58 o 
  -6   2   1      122.22      144.73     10.82 o 
  -5   2   1     1735.92     1893.74     73.25 o 
  -4   2   1       34.99       48.48      5.95 o 
  -3   2   1      201.68      201.56     12.88 o 
  -2   2   1       51.22       54.82      6.74 o 
  -1   2   1      745.63      790.69     35.66 o 
   0   2   1      235.01      227.77     18.95 o 
   1   2   1       39.99       24.80      6.75 o 
   2   2   1     2030.36     1819.69     47.69 o 
   3   2   1      167.84      167.90     12.13 o 
   4   2   1       63.79       57.41     17.31 o 
   5   2   1        1.24        2.44      4.36 o 
   6   2   1       61.81       65.14     11.88 o 
   7   2   1     1196.05     1116.48     38.61 o 
   8   2   1      509.91      522.93     36.99 o 
   9   2   1       89.86       95.68     29.24 o 
  10   2   1        0.87        9.69     19.03 o 
  11   2   1       42.08       38.55     28.66 o 
 -12   3   1       63.43       45.06     29.42 o 
 -11   3   1        0.06       17.05     20.21 o 
 -10   3   1      143.41      122.02     32.33 o 
  -9   3   1      348.82      277.16     31.27 o 
  -8   3   1        0.46        3.48      8.78 o 
  -7   3   1       19.66       15.02      7.74 o 
  -6   3   1      142.17      137.03     15.15 o 
  -5   3   1       67.97       64.83     10.62 o 
  -4   3   1      179.44      171.85     13.05 o 
  -3   3   1        7.82        6.72      4.78 o 
  -2   3   1       18.54       16.29      3.89 o 
  -1   3   1    35652.86    34553.38   2260.20 o 
   0   3   1      279.80      241.59     13.65 o 
   1   3   1       20.94        9.31      4.82 o 
   2   3   1      108.67      113.02      7.42 o 
   3   3   1      146.84      141.82      9.34 o 
   4   3   1     2208.70     2366.76     32.35 o 
   5   3   1      466.30      455.79     22.76 o 
   6   3   1       11.76        9.19      7.04 o 
   7   3   1     3217.22     3294.38     68.10 o 
   8   3   1       59.31       68.61     18.33 o 
   9   3   1       46.22       47.07     18.84 o 
  10   3   1        0.67       -1.88     18.07 o 
  11   3   1       32.74       26.26     25.77 o 
 -12   4   1       57.85       53.78     31.56 o 
 -11   4   1        1.59        9.79     21.51 o 
 -10   4   1       23.14       12.57     15.77 o 
  -9   4   1       20.93       22.63     12.22 o 
  -8   4   1      134.08      130.96     18.76 o 
  -7   4   1        0.12        1.22      7.31 o 
  -6   4   1      285.34      258.83     20.53 o 
  -5   4   1        5.93        6.82      6.41 o 
  -4   4   1       29.40       30.18      5.55 o 
  -3   4   1     1709.95     1643.36    100.83 o 
  -2   4   1        8.38        7.31      3.63 o 
  -1   4   1      123.09      109.28      7.19 o 
   0   4   1      153.29      130.22      7.75 o 
   1   4   1      986.41      716.47    161.76 o 
   2   4   1     3049.46     3143.61     71.82 o 
   3   4   1       23.11       23.19      7.11 o 
   4   4   1      844.51      864.95     29.86 o 
   5   4   1       72.45       72.75     12.76 o 
   6   4   1       39.74       39.10     11.18 o 
   7   4   1      307.64      286.80     24.53 o 
   8   4   1       77.72       86.82     17.45 o 
   9   4   1       40.96       34.11     17.23 o 
  10   4   1        0.02        6.42     19.83 o 
  11   4   1        1.96        1.22     22.93 o 
 -12   5   1        0.06       -1.42     24.66 o 
 -11   5   1        1.02        4.27     22.72 o 
 -10   5   1      104.07       79.96     23.74 o 
  -9   5   1      283.22      341.01     34.42 o 
  -8   5   1      914.26      934.32     40.97 o 
  -7   5   1        0.03       -1.88      8.39 o 
  -6   5   1       65.50       70.08     13.25 o 
  -5   5   1        6.61        7.10      6.72 o 
  -4   5   1      136.07      137.61     14.43 o 
  -3   5   1      983.73      933.20     23.25 o 
  -2   5   1      576.28      544.36     58.23 o 
  -1   5   1      144.46      129.21     14.08 o 
   0   5   1       26.61       26.70      5.11 o 
   1   5   1       24.82       17.75      7.44 o 
   2   5   1        0.17       -1.29      3.69 o 
   3   5   1       67.48       74.88      8.18 o 
   4   5   1       20.90       28.65      9.88 o 
   5   5   1       70.04       65.98     13.00 o 
   6   5   1      101.86      106.70     16.64 o 
   7   5   1      137.75      144.52     19.37 o 
   8   5   1       39.13       40.88     14.62 o 
   9   5   1        4.19      -11.22     12.90 o 
  10   5   1        1.85        3.01     16.68 o 
  11   5   1        2.87       -3.98     22.34 o 
 -11   6   1        0.05       -0.78     21.92 o 
 -10   6   1        2.49       18.23     17.30 o 
  -9   6   1       18.97       19.29     13.94 o 
  -8   6   1       63.30       61.13     16.41 o 
  -7   6   1      251.50      284.13     25.47 o 
  -6   6   1       57.15       40.58     12.05 o 
  -5   6   1        8.83       11.38      7.73 o 
  -4   6   1      977.82     1004.65     33.92 o 
  -3   6   1      577.91      579.36     33.01 o 
  -2   6   1       87.89       80.97      7.96 o 
  -1   6   1      558.25      468.05     83.49 o 
   0   6   1       12.40       10.98      4.41 o 
   1   6   1        8.52        6.22      4.36 o 
   2   6   1      222.74      229.55     13.76 o 
   3   6   1      359.21      399.00     18.33 o 
   4   6   1       67.71       98.84     14.58 o 
   5   6   1      102.10      111.72     16.53 o 
   6   6   1       37.91       39.46     12.08 o 
   7   6   1       14.98       10.79     10.60 o 
   8   6   1       63.03       69.09     16.95 o 
   9   6   1       38.86       28.43     15.00 o 
  10   6   1       26.34       20.29     19.82 o 
  11   6   1        7.14       20.66     28.65 o 
 -11   7   1       12.36        6.17     24.33 o 
 -10   7   1       22.15       33.99     17.76 o 
  -9   7   1       18.09       21.81     14.13 o 
  -8   7   1       29.28       27.55     13.38 o 
  -7   7   1       93.57       92.71     17.65 o 
  -6   7   1       63.20       60.55     14.65 o 
  -5   7   1       28.38       21.32      9.82 o 
  -4   7   1      135.14      135.60     16.33 o 
  -3   7   1      381.49      354.02     17.03 o 
  -2   7   1      388.53      454.55     28.26 o 
  -1   7   1      125.12      114.24     11.13 o 
   0   7   1       21.12       18.45      5.49 o 
   1   7   1       54.86       46.28      8.54 o 
   2   7   1      245.47      251.35     15.68 o 
   3   7   1      268.44      266.28     20.84 o 
   4   7   1       77.39       72.51     13.71 o 
   5   7   1        8.42        8.14      9.44 o 
   6   7   1        0.03        4.14      9.36 o 
   7   7   1       17.01       25.88     12.76 o 
   8   7   1       89.09       99.21     20.94 o 
   9   7   1        8.63       -1.01     12.58 o 
  10   7   1       11.04       12.57     20.20 o 
 -11   8   1        7.51        7.90     26.80 o 
 -10   8   1        1.96        3.48     15.43 o 
  -9   8   1        3.49        0.58     12.36 o 
  -8   8   1        0.83       13.73     13.17 o 
  -7   8   1        0.23        1.11      9.94 o 
  -6   8   1      833.74      871.65     39.66 o 
  -5   8   1        0.26        0.32      8.22 o 
  -4   8   1      150.26      159.47     18.54 o 
  -3   8   1       44.05       39.56     10.57 o 
  -2   8   1        0.36        2.30      4.96 o 
  -1   8   1      571.17      596.53     34.59 o 
   0   8   1       55.11       59.40      8.90 o 
   1   8   1      365.53      417.88     33.32 o 
   2   8   1      263.81      259.82     25.05 o 
   3   8   1        3.91        1.88      7.45 o 
   4   8   1       15.83       18.42      9.68 o 
   5   8   1      139.42      147.41     20.56 o 
   6   8   1       46.83       44.39     14.28 o 
   7   8   1       19.98       19.70     12.85 o 
   8   8   1       27.83       27.43     14.82 o 
   9   8   1       35.38       57.14     19.47 o 
  10   8   1       62.14       69.47     27.63 o 
 -10   9   1        0.30        5.12     15.83 o 
  -9   9   1      342.28      356.38     35.75 o 
  -8   9   1        0.14       -2.63     12.58 o 
  -7   9   1        0.83        4.78     11.53 o 
  -6   9   1       48.78       44.21     14.64 o 
  -5   9   1      305.45      281.98     29.40 o 
  -4   9   1        7.76       17.50     10.16 o 
  -3   9   1       35.71       24.41     10.48 o 
  -2   9   1        4.87        5.94      6.21 o 
  -1   9   1      577.15      648.86     33.18 o 
   0   9   1       14.66       13.72      6.49 o 
   1   9   1      115.97      131.23     14.38 o 
   2   9   1      157.08      170.27     18.81 o 
   3   9   1        0.43        6.68      8.30 o 
   4   9   1        1.00        8.35      9.61 o 
   5   9   1       56.85       63.36     16.17 o 
   6   9   1      143.82      174.55     23.73 o 
   7   9   1        6.06        3.25     12.00 o 
   8   9   1        0.21       -2.68     12.14 o 
   9   9   1       23.79       18.22     16.26 o 
 -10  10   1       46.65       55.23     22.50 o 
  -9  10   1        0.14        2.48     15.19 o 
  -8  10   1        9.80        9.60     13.50 o 
  -7  10   1        9.81       11.82     12.90 o 
  -6  10   1     1034.18     1066.79     65.59 o 
  -5  10   1       62.75       74.29     19.14 o 
  -4  10   1       28.08       29.28     12.04 o 
  -3  10   1       16.26       12.43      9.71 o 
  -2  10   1       19.85       18.10      9.15 o 
  -1  10   1       58.67       53.93     10.50 o 
   0  10   1       64.98       63.66     10.84 o 
   1  10   1      399.67      451.90     26.76 o 
   2  10   1       12.39       17.45     10.83 o 
   3  10   1        1.24       -1.51      8.35 o 
   4  10   1       41.35       35.07     13.42 o 
   5  10   1        0.00        1.06     10.41 o 
   6  10   1        0.21        4.63     11.69 o 
   7  10   1       11.29       11.22     14.19 o 
   8  10   1        1.43        5.18     14.98 o 
   9  10   1        0.36       -3.12     16.17 o 
  -9  11   1        8.05       19.40     17.76 o 
  -8  11   1       14.22       13.60     16.26 o 
  -7  11   1        7.81        9.92     13.89 o 
  -6  11   1        5.16       -1.94     10.45 o 
  -5  11   1       31.17       22.05     12.97 o 
  -4  11   1       13.03       13.25     11.55 o 
  -3  11   1        1.56       -2.04     10.15 o 
  -2  11   1        0.06        2.31      8.53 o 
  -1  11   1        5.25        6.91      7.90 o 
   0  11   1      380.50      354.48     23.82 o 
   1  11   1        6.20        1.31      8.29 o 
   2  11   1       22.44       23.55     11.69 o 
   3  11   1       13.07       19.09     11.70 o 
   4  11   1        4.71       21.99     12.47 o 
   5  11   1      251.63      301.56     35.17 o 
   6  11   1       28.78       16.59     14.31 o 
   7  11   1       10.36       19.48     15.35 o 
   8  11   1        4.34        1.59     15.69 o 
  -8  12   1        5.99        3.35     15.68 o 
  -7  12   1        0.19       11.57     14.59 o 
  -6  12   1        0.83       -4.75     11.79 o 
  -5  12   1       14.37        6.07     12.14 o 
  -4  12   1        0.30       -0.67     11.03 o 
  -3  12   1        0.50        2.59     11.04 o 
  -2  12   1        7.15       13.23     12.21 o 
  -1  12   1        2.75        7.18      9.25 o 
   0  12   1        1.09        2.05      8.85 o 
   1  12   1      205.63      215.77     28.05 o 
   2  12   1       92.06      102.10     18.70 o 
   3  12   1       26.73        7.51     12.29 o 
   4  12   1      159.19      144.04     44.22 o 
   5  12   1      218.89      172.03     49.11 o 
   6  12   1        0.00        2.41     14.36 o 
   7  12   1       30.07       13.50     16.00 o 
   8  12   1        2.56        3.55     19.60 o 
  -7  13   1        2.37        4.91     18.37 o 
  -6  13   1        1.18       -5.80     15.59 o 
  -5  13   1       60.75       65.34     21.48 o 
  -4  13   1        0.07        3.31     12.81 o 
  -3  13   1       61.52       87.94     19.30 o 
  -2  13   1        1.14       -4.00     12.09 o 
  -1  13   1        1.17       -0.50     11.59 o 
   0  13   1       28.25       29.78     14.27 o 
   1  13   1       14.27       12.37     13.10 o 
   2  13   1        0.01        4.48     12.52 o 
   3  13   1       10.54        9.60     13.27 o 
   4  13   1        4.13       13.38     15.91 o 
   5  13   1      172.50      110.00     45.73 o 
   6  13   1       19.73        7.42     18.01 o 
   7  13   1        0.09        4.52     36.37 o 
  -6  14   1        0.91      -11.43     17.30 o 
  -5  14   1        0.01        3.17     17.42 o 
  -4  14   1       11.12       13.53     16.83 o 
  -3  14   1       93.03      124.65     31.79 o 
  -2  14   1       23.28       33.92     22.80 o 
  -1  14   1       12.36       13.07     21.18 o 
   0  14   1        0.01        4.05     19.06 o 
   1  14   1       31.81       24.80     22.81 o 
   2  14   1       43.10       32.67     19.16 o 
   3  14   1       61.26       48.43     21.39 o 
   4  14   1       60.70       42.71     21.43 o 
   5  14   1        7.65       -9.69     16.68 o 
  -5  15   1        0.14        1.74     23.79 o 
  -4  15   1        4.85       -7.96     22.02 o 
  -3  15   1       90.89      107.42     34.85 o 
  -2  15   1        0.25      -12.03     21.39 o 
  -1  15   1        0.86        4.95     21.51 o 
   0  15   1        0.51        4.79     22.27 o 
   1  15   1        0.11       -7.69     21.31 o 
   2  15   1       34.79       31.48     21.23 o 
   3  15   1       39.03       31.24     22.17 o 
   4  15   1        2.42        7.45     18.67 o 
  -2  16   1       10.55        3.48     25.97 o 
  -1  16   1        0.00        3.09     37.79 o 
   0  16   1        0.61        2.38     38.74 o 
   1  16   1       19.02       33.78     28.59 o 
 -12   0   2       11.54        5.47     33.51 o 
 -10   0   2      319.80      214.88     53.96 o 
  -8   0   2       53.65       23.06     21.87 o 
  -6   0   2       31.35       27.81     10.72 o 
  -4   0   2      227.61      273.81     19.01 o 
  -2   0   2       13.05        9.02      5.35 o 
   0   0   2       97.89      129.31     11.65 o 
   2   0   2      447.71      402.39     21.05 o 
   4   0   2      125.97      136.14     21.15 o 
   6   0   2     3673.67     3667.14     90.14 o 
   8   0   2        0.09        5.47     19.97 o 
  10   0   2       19.75        4.04     25.91 o 
 -12   1   2        0.53        4.81     21.18 o 
 -11   1   2        1.23       -2.89     18.98 o 
 -10   1   2      116.35       79.33     27.33 o 
  -9   1   2       21.07       22.73     16.01 o 
  -8   1   2      123.84      127.16     19.10 o 
  -7   1   2       37.86       32.43      9.43 o 
  -6   1   2      167.77      183.80     14.11 o 
  -5   1   2      243.00      232.56     43.58 o 
  -4   1   2       30.13       24.25      5.87 o 
  -3   1   2      913.87      861.57     65.19 o 
  -2   1   2      287.69      282.42     19.51 o 
  -1   1   2     8370.07     8400.65   1163.51 o 
   0   1   2    12148.75    10198.24    471.17 o 
   1   1   2      267.91      247.07     22.05 o 
   2   1   2      423.99      341.76     24.30 o 
   3   1   2        7.59        4.76      4.27 o 
   4   1   2       47.10       49.31      8.53 o 
   5   1   2        0.07        0.84      5.39 o 
   6   1   2     1815.39     1690.07     43.45 o 
   7   1   2      205.59      212.21     25.10 o 
   8   1   2       95.66      111.91     29.07 o 
   9   1   2       27.83       41.48     21.75 o 
  10   1   2        3.74      -11.40     18.48 o 
  11   1   2        2.85      -19.51     19.47 o 
 -12   2   2        2.52       -0.29     20.66 o 
 -11   2   2       43.18        9.77     19.97 o 
 -10   2   2        5.48        7.46     16.28 o 
  -9   2   2       25.03       27.35     19.02 o 
  -8   2   2        1.44        0.21      8.90 o 
  -7   2   2      105.13      109.36     17.15 o 
  -6   2   2       91.21       93.96     10.62 o 
  -5   2   2      492.17      549.30     19.84 o 
  -4   2   2     1072.58      975.43     67.55 o 
  -3   2   2      247.19      241.50     12.83 o 
  -2   2   2     6481.23     6305.28    447.65 o 
  -1   2   2     7414.63     7775.22    460.29 o 
   0   2   2        3.34        0.49      3.75 o 
   1   2   2       65.29       78.13      6.99 o 
   2   2   2     5495.84     4457.89    409.38 o 
   3   2   2      593.82      584.20     18.94 o 
   4   2   2     3483.20     2461.98    541.84 o 
   5   2   2      187.47      199.06     13.94 o 
   6   2   2      209.16      225.17     24.05 o 
   7   2   2      300.18      340.21     30.65 o 
   8   2   2        5.25        8.36     11.98 o 
   9   2   2        5.73        2.46     16.63 o 
  10   2   2       12.66        1.84     19.70 o 
  11   2   2        2.10        9.17     24.17 o 
 -12   3   2        1.12        0.79     21.46 o 
 -11   3   2        0.05        3.42     19.81 o 
 -10   3   2       81.90       71.20     25.71 o 
  -9   3   2      576.13      530.41     36.93 o 
  -8   3   2       97.25       38.85     32.19 o 
  -7   3   2       71.35       77.83     16.08 o 
  -6   3   2     1333.88     1303.38     35.82 o 
  -5   3   2      461.09      456.74     18.32 o 
  -4   3   2       83.69       73.30      8.66 o 
  -3   3   2       41.48       35.12      8.15 o 
  -2   3   2     2541.56     2608.45    165.32 o 
  -1   3   2    17876.86    18572.50    253.14 o 
   0   3   2     2057.38     2092.13    183.75 o 
   1   3   2       34.69       42.77      6.28 o 
   2   3   2     6024.03     5010.95    900.35 o 
   3   3   2     1090.86     1089.84     25.84 o 
   4   3   2        0.13       -1.25      4.17 o 
   5   3   2       19.49       13.12      6.97 o 
   6   3   2      146.69      140.72     17.14 o 
   7   3   2      934.19      926.58     38.27 o 
   8   3   2      499.67      503.92     39.84 o 
   9   3   2       36.83       30.71     21.08 o 
  10   3   2        3.92       -1.31     20.02 o 
  11   3   2       11.62        2.28     24.57 o 
 -12   4   2        7.11       -4.41     21.37 o 
 -11   4   2       32.18       48.56     26.54 o 
 -10   4   2       14.92       20.45     19.59 o 
  -9   4   2      511.26      445.95     37.19 o 
  -8   4   2      280.10      276.56     28.39 o 
  -7   4   2        0.11        1.07      7.59 o 
  -6   4   2      272.73      307.27     21.93 o 
  -5   4   2      417.45      393.80     28.13 o 
  -4   4   2     1375.11     1444.68     62.10 o 
  -3   4   2     1408.61     1322.66     70.79 o 
  -2   4   2      523.03      577.45     55.30 o 
  -1   4   2     1917.35     2213.58     38.30 o 
   0   4   2      167.32      162.50     15.68 o 
   1   4   2        4.14        7.81      4.18 o 
   2   4   2     1126.04     1205.93     31.22 o 
   3   4   2      801.59      853.24     22.25 o 
   4   4   2     1663.34     1677.75     42.68 o 
   5   4   2       14.14       14.34      7.99 o 
   6   4   2        6.64        3.44      7.49 o 
   7   4   2       48.97       35.90     14.41 o 
   8   4   2        6.51       18.42     13.95 o 
   9   4   2       59.51       48.44     19.89 o 
  10   4   2        5.41       -0.48     21.07 o 
  11   4   2        6.08       22.45     27.10 o 
 -12   5   2        1.48       -4.26     22.16 o 
 -11   5   2        0.36       -8.86     19.19 o 
 -10   5   2        9.75        8.03     17.93 o 
  -9   5   2      877.81      767.67     57.30 o 
  -8   5   2      399.71      405.07     34.05 o 
  -7   5   2      125.11      138.23     18.33 o 
  -6   5   2       47.23       42.64     11.27 o 
  -5   5   2        5.39        5.56      4.74 o 
  -4   5   2        3.10        7.73      4.57 o 
  -3   5   2       71.88       67.55      8.15 o 
  -2   5   2     1509.00     1554.90    107.21 o 
  -1   5   2      264.53      316.01     17.45 o 
   0   5   2      329.87      337.22     28.00 o 
   1   5   2      578.91      559.96     30.67 o 
   2   5   2      380.38      399.21     21.52 o 
   3   5   2      184.10      212.31     12.49 o 
   4   5   2       27.93       27.89      8.76 o 
   5   5   2        0.03        1.51      6.93 o 
   6   5   2      273.50      287.94     24.73 o 
   7   5   2       41.00       48.41     14.63 o 
   8   5   2      468.34      478.73     34.47 o 
   9   5   2      125.45      179.68     31.07 o 
  10   5   2        0.40        1.81     21.26 o 
 -12   6   2       24.65        5.03     25.35 o 
 -11   6   2        6.32       -1.36     20.26 o 
 -10   6   2       33.99       29.55     18.15 o 
  -9   6   2      290.78      347.90     35.80 o 
  -8   6   2       58.01       76.84     16.69 o 
  -7   6   2      181.75      226.25     23.35 o 
  -6   6   2      414.39      471.94     27.18 o 
  -5   6   2      313.16      337.47     22.61 o 
  -4   6   2       28.17       31.16      7.77 o 
  -3   6   2     1075.60     1027.49     82.30 o 
  -2   6   2     4307.60     4545.74    290.52 o 
  -1   6   2       12.86       12.99      5.29 o 
   0   6   2      133.22      143.85     15.04 o 
   1   6   2      432.91      431.86     30.09 o 
   2   6   2       15.55       14.68      5.68 o 
   3   6   2     1275.01     1444.00     97.40 o 
   4   6   2        7.92       -2.03      6.62 o 
   5   6   2      287.71      280.47     23.90 o 
   6   6   2        3.62       -3.24      8.02 o 
   7   6   2        2.88        6.69     10.36 o 
   8   6   2        0.72        3.73     11.13 o 
   9   6   2      162.99      195.87     33.09 o 
  10   6   2        3.64       10.28     19.66 o 
 -11   7   2        1.55        3.77     24.37 o 
 -10   7   2        8.20        6.37     16.29 o 
  -9   7   2        1.76        2.19     13.29 o 
  -8   7   2      214.82      253.41     37.22 o 
  -7   7   2      784.45      813.07     39.63 o 
  -6   7   2        0.24        3.65      8.63 o 
  -5   7   2       35.71       41.45     11.52 o 
  -4   7   2       14.84       10.34      7.75 o 
  -3   7   2      241.32      243.84     17.69 o 
  -2   7   2      819.85      883.63     49.99 o 
  -1   7   2       87.30       70.95     26.59 o 
   0   7   2       21.26       30.22      7.41 o 
   1   7   2      380.93      369.23     19.57 o 
   2   7   2       13.26       14.30      6.46 o 
   3   7   2      202.78      194.83     19.07 o 
   4   7   2        1.67        4.34      7.87 o 
   5   7   2       21.17       14.90     10.26 o 
   6   7   2       25.11       15.62     10.90 o 
   7   7   2        7.44       -0.54     10.51 o 
   8   7   2      120.64       99.06     22.33 o 
   9   7   2       35.08       30.93     25.20 o 
  10   7   2        0.74        7.07     20.25 o 
 -11   8   2       74.20      103.15     37.81 o 
 -10   8   2       53.88       41.50     21.94 o 
  -9   8   2      142.31      100.57     25.67 o 
  -8   8   2        0.26        1.73     11.45 o 
  -7   8   2        1.83        6.78     10.91 o 
  -6   8   2      221.60      250.54     24.55 o 
  -5   8   2      427.15      423.90     28.04 o 
  -4   8   2      198.52      187.30     68.10 o 
  -3   8   2       46.40       42.30      8.89 o 
  -2   8   2       16.03       20.57      7.95 o 
  -1   8   2      172.13      160.39     31.92 o 
   0   8   2      409.61      425.31     21.94 o 
   1   8   2        0.63        2.82      5.97 o 
   2   8   2       69.78       70.24     11.18 o 
   3   8   2        0.15        0.80      7.23 o 
   4   8   2       10.04        3.58      8.59 o 
   5   8   2       26.59       14.51     11.04 o 
   6   8   2        0.58        3.18     10.05 o 
   7   8   2       69.52       60.26     17.49 o 
   8   8   2        4.73        7.19     13.99 o 
   9   8   2       26.76       23.73     17.96 o 
 -10   9   2        5.05        7.09     18.79 o 
  -9   9   2        6.57        2.42     16.37 o 
  -8   9   2       25.61       32.73     15.36 o 
  -7   9   2        9.59       17.77     12.21 o 
  -6   9   2      383.80      412.38     34.14 o 
  -5   9   2      137.24      156.91     20.63 o 
  -4   9   2       14.83        9.73      9.19 o 
  -3   9   2       65.75       75.28     20.57 o 
  -2   9   2        6.47        5.18      7.35 o 
  -1   9   2      337.70      324.29     34.63 o 
   0   9   2        1.56        4.22      6.52 o 
   1   9   2       33.51       40.99      9.94 o 
   2   9   2       45.57       35.07     10.91 o 
   3   9   2       11.40        0.26      7.52 o 
   4   9   2       73.23       86.02     17.34 o 
   5   9   2        9.10        9.37     10.35 o 
   6   9   2       55.02       38.86     15.17 o 
   7   9   2       77.82       60.95     18.54 o 
   8   9   2        9.47        4.58     15.04 o 
   9   9   2        9.82       19.80     18.22 o 
 -10  10   2       45.13       46.66     23.75 o 
  -9  10   2       17.38       16.91     18.82 o 
  -8  10   2        0.04        6.64     15.61 o 
  -7  10   2        0.10        6.90     12.03 o 
  -6  10   2      542.03      517.54     43.07 o 
  -5  10   2      117.73      120.95     19.87 o 
  -4  10   2        1.17       -4.73      8.37 o 
  -3  10   2       46.88       31.14     13.50 o 
  -2  10   2       10.27       13.53      9.40 o 
  -1  10   2       33.53       40.66     11.49 o 
   0  10   2        1.39        8.66      7.93 o 
   1  10   2        0.01        0.47      7.68 o 
   2  10   2        3.96        5.15      9.07 o 
   3  10   2        4.88        3.83      9.15 o 
   4  10   2       48.14       49.80     14.70 o 
   5  10   2        0.69       -2.80     10.34 o 
   6  10   2        3.75        5.69     12.82 o 
   7  10   2       12.81       11.54     15.05 o 
   8  10   2        0.14       -3.12     15.15 o 
  -9  11   2        0.00       -4.91     20.49 o 
  -8  11   2        3.43        0.24     15.79 o 
  -7  11   2        8.47        0.30     13.97 o 
  -6  11   2       46.10       24.65     14.25 o 
  -5  11   2        0.02        2.62     10.62 o 
  -4  11   2        0.06       -0.81     11.32 o 
  -3  11   2        0.76        1.40     11.70 o 
  -2  11   2       32.05       21.65     13.61 o 
  -1  11   2        9.22        0.58      9.68 o 
   0  11   2      187.48      204.13     19.50 o 
   1  11   2       92.44       84.20     16.34 o 
   2  11   2      110.87      109.72     21.85 o 
   3  11   2        0.56       -1.47      9.23 o 
   4  11   2       79.47       61.52     17.84 o 
   5  11   2        2.56        9.36     13.48 o 
   6  11   2        8.27        6.30     13.95 o 
   7  11   2      110.19       75.93     27.14 o 
   8  11   2       41.89       39.20     23.77 o 
  -8  12   2        0.13        5.08     22.33 o 
  -7  12   2       11.62       17.32     20.69 o 
  -6  12   2        0.47        5.53     18.71 o 
  -5  12   2       48.04       32.91     21.72 o 
  -4  12   2       56.11       69.86     24.90 o 
  -3  12   2        9.30       21.93     23.29 o 
  -2  12   2       63.75       92.55     27.14 o 
  -1  12   2       38.17       31.41     19.56 o 
   0  12   2       15.78       15.03     11.98 o 
   1  12   2      206.05      169.49     43.70 o 
   2  12   2      400.16      460.73     48.99 o 
   3  12   2        0.46        2.26     13.14 o 
   4  12   2       71.84       56.45     34.65 o 
   5  12   2      181.50      100.23     45.73 o 
   6  12   2        7.82       14.21     18.04 o 
   7  12   2        0.46       -2.82     17.37 o 
  -8  13   2       29.24       40.65     46.59 o 
  -7  13   2        0.00        3.27     20.68 o 
  -6  13   2        0.95       -5.14     19.65 o 
  -5  13   2        0.42       -6.77     16.75 o 
  -4  13   2       26.56       46.33     24.66 o 
  -3  13   2        0.71      -13.84     16.21 o 
  -2  13   2        0.33        9.38     20.41 o 
  -1  13   2        0.84      -11.02     16.43 o 
   0  13   2       60.19       73.64     21.79 o 
   1  13   2       95.15       69.84     20.29 o 
   2  13   2        9.49       -1.36     12.93 o 
   3  13   2        6.31        5.19     15.84 o 
   4  13   2        9.88        9.11     17.21 o 
   5  13   2        5.92        8.56     17.61 o 
   6  13   2       26.16        8.74     19.85 o 
  -6  14   2        2.32       -2.60     21.45 o 
  -5  14   2        1.76        5.63     22.10 o 
  -4  14   2        5.13        0.04     18.43 o 
  -3  14   2       11.86       11.95     22.58 o 
  -2  14   2       50.21       57.50     27.71 o 
  -1  14   2       23.26       28.79     23.15 o 
   0  14   2        1.10        4.75     30.90 o 
   1  14   2        6.17       13.92     21.78 o 
   2  14   2        3.19        4.33     16.20 o 
   3  14   2       35.41       13.85     18.45 o 
   4  14   2       29.19       10.50     19.60 o 
   5  14   2        3.09       -0.58     18.71 o 
  -5  15   2        3.08        6.56     23.01 o 
  -4  15   2        0.14       -3.76     20.62 o 
  -3  15   2       27.86       10.46     32.92 o 
  -2  15   2       24.78       10.62     23.15 o 
  -1  15   2        0.66        5.47     32.80 o 
   0  15   2        2.73      -10.70     30.66 o 
   1  15   2        1.25       -2.38     32.56 o 
   2  15   2        0.02      -12.10     21.37 o 
   3  15   2        5.11        8.90     18.93 o 
  -2  16   2        8.68       19.27     27.95 o 
  -1  16   2        4.47       -1.90     36.60 o 
   0  16   2        1.35      -14.74     38.03 o 
 -13   0   3       23.87       10.22     37.32 o 
 -11   0   3      157.14      159.73     50.63 o 
  -9   0   3       14.53       10.70     20.20 o 
  -7   0   3       16.91       24.35     12.36 o 
  -5   0   3      114.89       59.19     39.10 o 
  -3   0   3     3557.37     3494.84    536.12 o 
  -1   0   3      847.48      941.50     31.38 o 
   1   0   3     3995.87        1.19      4.99 o 
   3   0   3        0.00        1.97      6.94 o 
   5   0   3       53.50       56.65     14.99 o 
   7   0   3     1816.21     1869.46    115.52 o 
   9   0   3        5.19       -4.99     23.53 o 
  11   0   3      168.83      414.54     87.00 o 
 -13   1   3        1.86       23.06     27.88 o 
 -12   1   3        1.07        5.69     22.48 o 
 -11   1   3       73.41       71.66     27.90 o 
 -10   1   3       10.18        7.65     16.94 o 
  -9   1   3        0.10       -3.52     12.78 o 
  -8   1   3       70.68       75.11     16.31 o 
  -7   1   3       15.20       14.48      7.72 o 
  -6   1   3     2482.82     2490.54     53.79 o 
  -5   1   3      180.86      186.42     13.67 o 
  -4   1   3       18.84       16.73      8.28 o 
  -3   1   3      154.15      145.21     18.11 o 
  -2   1   3      221.62      273.89     25.87 o 
  -1   1   3      141.87      136.54     12.52 o 
   0   1   3       34.93       33.72      5.84 o 
   1   1   3     7144.87     6708.28    404.26 o 
   2   1   3     1159.82     1019.58    156.84 o 
   3   1   3     1571.84     1423.87     76.61 o 
   4   1   3      117.68      129.34     13.34 o 
   5   1   3        4.06        2.00      6.27 o 
   6   1   3        4.92        3.21      9.02 o 
   7   1   3      116.16      128.68     21.55 o 
   8   1   3       55.02       18.49     18.27 o 
   9   1   3       58.66       86.14     30.43 o 
  10   1   3        1.64        3.78     21.42 o 
  11   1   3      345.25      295.69     76.54 o 
 -13   2   3        0.19      -10.53     23.51 o 
 -12   2   3        3.87        5.84     22.10 o 
 -11   2   3        1.95       12.97     20.47 o 
 -10   2   3      195.58      173.51     54.91 o 
  -9   2   3      187.30      209.27     27.71 o 
  -8   2   3      125.91      112.92     19.21 o 
  -7   2   3      140.67      145.71     14.68 o 
  -6   2   3      444.51      476.09     21.10 o 
  -5   2   3        5.23        1.52      4.91 o 
  -4   2   3      456.25      431.15     17.24 o 
  -3   2   3        3.91        1.56      3.71 o 
  -2   2   3     2778.50     2735.50    213.26 o 
  -1   2   3    30245.53    29215.02   1961.57 o 
   0   2   3      685.24      630.58     17.26 o 
   1   2   3        3.41        2.97      4.62 o 
   2   2   3      101.26      115.20     10.00 o 
   3   2   3      189.16      190.89     12.99 o 
   4   2   3       56.05       50.88      7.65 o 
   5   2   3        8.11       15.05      7.77 o 
   6   2   3      136.55      136.62     21.05 o 
   7   2   3      177.38      224.32     27.47 o 
   8   2   3        2.79        4.19     16.45 o 
   9   2   3        5.83       24.44     22.04 o 
  10   2   3       22.99       23.20     25.37 o 
 -13   3   3        4.02       11.88     38.03 o 
 -12   3   3        1.36       -3.28     20.17 o 
 -11   3   3       31.33       18.11     20.38 o 
 -10   3   3       28.24       50.56     23.24 o 
  -9   3   3        6.04        8.44     10.50 o 
  -8   3   3       23.49       13.39     10.99 o 
  -7   3   3      494.57      509.39     30.21 o 
  -6   3   3     1337.12     1260.67     33.71 o 
  -5   3   3       30.95       20.78      6.52 o 
  -4   3   3      131.96      125.68     19.57 o 
  -3   3   3      325.92      351.61     17.39 o 
  -2   3   3     1609.81     1752.30     95.70 o 
  -1   3   3      428.93      395.28     23.32 o 
   0   3   3        0.21        2.98      3.83 o 
   1   3   3        1.88        3.38      4.26 o 
   2   3   3      492.70      543.89     19.22 o 
   3   3   3      112.71      138.34     18.87 o 
   4   3   3      509.15      517.83     28.33 o 
   5   3   3        0.56        1.74      7.90 o 
   6   3   3        1.42       -1.28      9.08 o 
   7   3   3      295.96      310.59     33.97 o 
   8   3   3        4.57        7.36     13.14 o 
   9   3   3       51.56       59.17     27.11 o 
  10   3   3       28.40       45.05     28.66 o 
 -12   4   3        5.34        6.34     22.62 o 
 -11   4   3        8.99       10.04     21.02 o 
 -10   4   3       28.64       17.54     18.31 o 
  -9   4   3      131.94      140.42     23.78 o 
  -8   4   3       52.10       46.67     14.91 o 
  -7   4   3      112.71      102.06     18.25 o 
  -6   4   3        3.82        2.90      5.61 o 
  -5   4   3      125.71      135.22     16.64 o 
  -4   4   3        3.56        5.58      6.56 o 
  -3   4   3      526.61      626.74     45.20 o 
  -2   4   3      420.86      461.87     25.43 o 
  -1   4   3     5401.11     5970.83    356.31 o 
   0   4   3       48.58       44.82      6.89 o 
   1   4   3      386.08      369.33     19.66 o 
   2   4   3        0.21       -1.90      4.38 o 
   3   4   3      296.04      258.36     54.66 o 
   4   4   3       97.01       97.29     16.35 o 
   5   4   3       48.24       47.10     14.24 o 
   6   4   3       13.45        7.67     10.57 o 
   7   4   3      234.94      246.77     29.81 o 
   8   4   3        1.23        6.90     13.99 o 
   9   4   3        9.48        6.51     16.07 o 
  10   4   3        3.69       -4.00     23.30 o 
 -12   5   3        0.29        6.25     22.89 o 
 -11   5   3        0.00        6.12     20.98 o 
 -10   5   3       32.69       30.73     17.38 o 
  -9   5   3        5.82       -6.18     10.78 o 
  -8   5   3       63.50       86.76     19.45 o 
  -7   5   3      293.96      312.51     28.48 o 
  -6   5   3        7.96        9.02      9.25 o 
  -5   5   3      136.11      125.34     14.87 o 
  -4   5   3       64.73       82.16     13.34 o 
  -3   5   3        0.95        2.17      6.06 o 
  -2   5   3     1672.88     1768.67     75.41 o 
  -1   5   3      121.74      135.01     11.04 o 
   0   5   3       31.55       29.56      6.81 o 
   1   5   3      423.10      459.18     34.55 o 
   2   5   3        2.36        0.11      4.60 o 
   3   5   3      973.42      992.40     51.48 o 
   4   5   3       24.60       26.14     11.88 o 
   5   5   3       14.00       10.36     10.30 o 
   6   5   3        4.71       10.72     13.70 o 
   7   5   3       40.73       44.77     17.25 o 
   8   5   3       25.79       18.28     16.33 o 
   9   5   3      229.03      283.27     37.57 o 
  10   5   3       52.86       61.64     33.16 o 
 -12   6   3        5.06       17.92     26.72 o 
 -11   6   3        8.85       -3.81     20.59 o 
 -10   6   3      297.82      294.42     35.68 o 
  -9   6   3       55.90       27.27     15.75 o 
  -8   6   3      438.67      463.34     37.16 o 
  -7   6   3      708.12      755.38     50.82 o 
  -6   6   3       31.50       38.45     13.57 o 
  -5   6   3       24.46       18.33     10.43 o 
  -4   6   3      255.60      280.00     21.34 o 
  -3   6   3       68.11       77.12     10.66 o 
  -2   6   3       87.05      123.30     12.56 o 
  -1   6   3      235.60      269.87     20.34 o 
   0   6   3        9.75        7.14      5.64 o 
   1   6   3       13.73       20.89      7.26 o 
   2   6   3       80.02       84.86     11.32 o 
   3   6   3       13.51       19.38      9.77 o 
   4   6   3      178.89      167.48     18.46 o 
   5   6   3        0.17       -1.38      9.64 o 
   6   6   3       15.39       36.00     15.62 o 
   7   6   3       50.16       52.95     18.87 o 
   8   6   3       53.83       53.76     20.70 o 
   9   6   3        0.02       -6.16     16.29 o 
  10   6   3        0.63        9.02     21.17 o 
 -12   7   3       36.11       17.11     43.74 o 
 -11   7   3       15.06       13.92     18.93 o 
 -10   7   3       84.10       77.66     24.13 o 
  -9   7   3        4.84       11.58     14.28 o 
  -8   7   3       22.10       25.15     14.71 o 
  -7   7   3     1870.89     1906.75    103.08 o 
  -6   7   3      267.22      272.73     27.33 o 
  -5   7   3       27.80       39.65     13.41 o 
  -4   7   3     1494.10     1438.90    165.64 o 
  -3   7   3        0.35        0.54      5.63 o 
  -2   7   3      244.61      264.37     19.61 o 
  -1   7   3       86.85      104.68     17.12 o 
   0   7   3      329.58      361.24     43.10 o 
   1   7   3        3.61        3.90      6.23 o 
   2   7   3       78.38       86.57     12.93 o 
   3   7   3      279.49      249.81     21.60 o 
   4   7   3        1.41       -0.57      7.28 o 
   5   7   3        9.78       11.10      9.99 o 
   6   7   3        2.81        3.60     12.34 o 
   7   7   3        2.55       -0.21     13.06 o 
   8   7   3        5.57       19.96     18.29 o 
   9   7   3       63.84      112.79     29.61 o 
 -11   8   3        1.29        8.37     19.96 o 
 -10   8   3      302.91      353.86     41.51 o 
  -9   8   3      411.80      417.12     41.13 o 
  -8   8   3       44.80       39.01     16.93 o 
  -7   8   3       43.32       40.60     16.52 o 
  -6   8   3        5.66        6.65     10.95 o 
  -5   8   3       15.72       11.49     10.57 o 
  -4   8   3      123.25      114.73     18.39 o 
  -3   8   3       20.58       26.98      9.17 o 
  -2   8   3      298.09      340.84     21.58 o 
  -1   8   3        1.39        7.01      7.08 o 
   0   8   3      158.39      195.61     26.04 o 
   1   8   3       51.08       50.70     10.69 o 
   2   8   3        1.43        1.85      7.44 o 
   3   8   3       29.97       25.35     10.38 o 
   4   8   3       25.27       26.59     11.39 o 
   5   8   3       39.69       38.96     13.76 o 
   6   8   3       45.35       31.64     16.23 o 
   7   8   3      269.27      287.36     36.24 o 
   8   8   3        0.40        4.18     16.67 o 
   9   8   3        0.14        7.85     19.64 o 
 -11   9   3        4.38       16.12     26.05 o 
 -10   9   3        6.96        2.60     21.66 o 
  -9   9   3        1.12       -0.59     18.74 o 
  -8   9   3        0.65        3.08     14.37 o 
  -7   9   3        0.22       -0.41     14.83 o 
  -6   9   3      331.57      384.34     34.26 o 
  -5   9   3       58.88       62.94     17.34 o 
  -4   9   3      379.52      302.65     55.34 o 
  -3   9   3       63.64       66.28     12.62 o 
  -2   9   3       14.96       18.39      9.67 o 
  -1   9   3       15.48       10.80      8.66 o 
   0   9   3      267.06      268.08     23.33 o 
   1   9   3      455.26      485.42     39.49 o 
   2   9   3       10.44        4.28      8.79 o 
   3   9   3        1.79        2.62      8.88 o 
   4   9   3       46.01       45.16     13.90 o 
   5   9   3       26.46       14.84     11.91 o 
   6   9   3       42.54       47.34     19.71 o 
   7   9   3        1.07        2.07     15.42 o 
   8   9   3       11.71        3.76     21.87 o 
 -10  10   3        3.25       -7.54     22.06 o 
  -9  10   3       36.68       15.97     22.48 o 
  -8  10   3       25.01       27.47     23.18 o 
  -7  10   3        0.64        2.44     17.56 o 
  -6  10   3       51.21       41.89     21.73 o 
  -5  10   3        4.49        5.83     15.75 o 
  -4  10   3       13.22       20.13     18.40 o 
  -3  10   3        0.94        5.77     14.95 o 
  -2  10   3        0.01        2.52     10.13 o 
  -1  10   3      104.43       95.51     18.92 o 
   0  10   3       48.10       49.40     15.14 o 
   1  10   3       15.99       15.97     16.22 o 
   2  10   3        5.53       -6.72     13.07 o 
   3  10   3        5.52       -3.70     11.26 o 
   4  10   3       35.02        6.50     12.88 o 
   5  10   3       99.03       63.80     21.17 o 
   6  10   3        0.90       -5.05     18.50 o 
   7  10   3       45.89       38.19     26.59 o 
   8  10   3        7.88        2.97     24.88 o 
  -9  11   3        1.33        2.24     21.43 o 
  -8  11   3        2.97       22.16     22.74 o 
  -7  11   3        0.58       -2.61     18.09 o 
  -6  11   3        3.12       -8.42     15.12 o 
  -5  11   3       94.51       77.69     27.35 o 
  -4  11   3       17.24       19.94     19.49 o 
  -3  11   3       20.35       24.53     19.33 o 
  -2  11   3        8.07       -1.14     15.71 o 
  -1  11   3       20.75       12.03     12.24 o 
   0  11   3        0.19       -4.21     10.85 o 
   1  11   3      113.68       96.74     34.35 o 
   2  11   3      273.17      188.64    133.35 o 
   3  11   3       50.20       34.55     19.31 o 
   4  11   3      146.16      119.56     28.01 o 
   5  11   3       59.13       19.34     21.60 o 
   6  11   3       16.08        1.16     19.87 o 
   7  11   3        0.74      -12.60     23.00 o 
  -9  12   3        4.82        9.40     25.71 o 
  -8  12   3        2.15       -2.68     20.75 o 
  -7  12   3        2.14       20.54     22.48 o 
  -6  12   3        3.69        2.11     18.91 o 
  -5  12   3        5.68       -1.95     26.03 o 
  -4  12   3      124.49      144.61     34.32 o 
  -3  12   3      138.75      185.61     36.44 o 
  -2  12   3        9.37        2.31     17.23 o 
  -1  12   3       27.14       16.97     13.39 o 
   0  12   3       37.35       31.26     16.44 o 
   1  12   3       14.74       20.99     31.49 o 
   2  12   3       38.99        5.20     19.13 o 
   3  12   3       41.80       19.32     21.72 o 
   4  12   3        2.29       -3.03     19.40 o 
   5  12   3       80.54       23.82     41.83 o 
   6  12   3       11.05        0.44     24.03 o 
  -8  13   3        3.29       18.06     38.74 o 
  -7  13   3        0.29        9.94     23.27 o 
  -6  13   3        1.25        1.37     20.56 o 
  -5  13   3        6.41       -1.20     19.66 o 
  -4  13   3       36.23       42.57     25.87 o 
  -3  13   3        0.11        9.69     18.65 o 
  -2  13   3        1.00       11.21     19.70 o 
  -1  13   3        0.09        5.06     19.15 o 
   0  13   3        0.00       -8.43     17.96 o 
   1  13   3      211.29      189.20     52.29 o 
   2  13   3       24.90       14.58     22.06 o 
   3  13   3      121.97       58.77     70.95 o 
   4  13   3       14.93       -5.12     20.98 o 
   5  13   3        0.12        2.28     23.48 o 
  -6  14   3        2.57       -1.08     22.78 o 
  -5  14   3        2.25       -9.37     21.09 o 
  -4  14   3        0.28        0.61     20.84 o 
  -3  14   3        1.85       12.31     22.59 o 
  -2  14   3        7.42        0.38     20.71 o 
  -1  14   3       13.10       45.81     30.07 o 
   0  14   3        1.85       -5.94     30.66 o 
   1  14   3        1.74        1.55     21.01 o 
   2  14   3        4.23       12.64     22.77 o 
   3  14   3        7.78       -5.30     25.09 o 
   4  14   3        1.19       -6.25     24.25 o 
  -5  15   3        1.97        8.14     22.62 o 
  -4  15   3        0.31       -7.64     21.13 o 
  -3  15   3        0.02       -8.87     21.28 o 
  -2  15   3        3.13       15.88     24.64 o 
  -1  15   3        2.62       -9.27     32.33 o 
   0  15   3       10.40        3.80     35.65 o 
   1  15   3        1.25      -19.02     33.04 o 
   2  15   3       25.32       27.55     28.09 o 
   3  15   3       46.13       39.64     30.24 o 
 -12   0   4        8.54        1.43     30.19 o 
 -10   0   4      179.25      143.09     45.64 o 
  -8   0   4      317.49      324.26     31.23 o 
  -6   0   4       49.34       37.49     15.57 o 
  -4   0   4      133.21      128.00     34.35 o 
  -2   0   4        0.86        1.48      5.24 o 
   2   0   4     1166.98     1375.77     64.89 o 
   4   0   4       57.85       63.60     30.78 o 
   6   0   4     3782.03     3615.41    167.93 o 
   8   0   4      221.97      310.67     63.46 o 
  10   0   4        3.19      -10.22     29.00 o 
 -13   1   4        5.96       28.58     27.34 o 
 -12   1   4        1.33        3.15     21.08 o 
 -11   1   4      259.27      197.76     38.27 o 
 -10   1   4      583.92      535.08     51.51 o 
  -9   1   4        3.83       -3.22     10.21 o 
  -8   1   4        6.99        4.69      7.27 o 
  -7   1   4        0.47        2.53      6.20 o 
  -6   1   4      197.14      188.14     15.42 o 
  -5   1   4      283.00      285.74     21.74 o 
  -4   1   4       41.15       41.59      7.61 o 
  -3   1   4      284.18      295.03     24.32 o 
  -2   1   4      769.47      762.58     59.15 o 
  -1   1   4      786.01      754.49     37.47 o 
   0   1   4       39.69       43.34      7.32 o 
   1   1   4      109.46      113.81     14.47 o 
   2   1   4      408.78      404.49     40.41 o 
   3   1   4       26.06       22.27      8.76 o 
   4   1   4       55.40       56.69     11.12 o 
   5   1   4       83.23       82.82     14.69 o 
   6   1   4     3120.40     3257.64     81.33 o 
   7   1   4        0.00       -0.73     14.22 o 
   8   1   4        2.96       13.59     19.09 o 
   9   1   4        4.07        5.83     19.71 o 
  10   1   4      109.76      180.09     44.70 o 
 -13   2   4       15.25       -4.12     24.43 o 
 -12   2   4        1.21       -4.14     19.90 o 
 -11   2   4        2.93       -1.46     17.66 o 
 -10   2   4       78.21       69.70     24.79 o 
  -9   2   4       61.57       64.20     17.02 o 
  -8   2   4       67.30       67.20     17.89 o 
  -7   2   4      617.98      620.44     26.46 o 
  -6   2   4     1003.26     1014.13     41.58 o 
  -5   2   4       47.36       53.40     12.52 o 
  -4   2   4      161.98      177.04     17.41 o 
  -3   2   4      246.07      269.19     18.01 o 
  -2   2   4       14.67       14.16      7.81 o 
  -1   2   4     2678.14     2426.25    178.63 o 
   0   2   4        0.33        1.01      3.96 o 
   1   2   4     1347.55     1405.53     90.92 o 
   2   2   4        9.83        9.51      5.28 o 
   3   2   4       29.91       17.86      7.68 o 
   4   2   4        0.77        1.95      5.92 o 
   5   2   4      117.62      126.53     19.78 o 
   6   2   4      241.60      230.40     26.92 o 
   7   2   4       73.96       68.96     19.21 o 
   8   2   4      193.69      293.96     45.00 o 
   9   2   4        0.37        1.88     19.24 o 
  10   2   4       27.27        8.44     25.29 o 
 -13   3   4        2.93       14.10     27.06 o 
 -12   3   4        0.34        6.56     21.21 o 
 -11   3   4       25.54        2.36     18.34 o 
 -10   3   4      128.36       63.48     51.43 o 
  -9   3   4       10.50       11.69     11.62 o 
  -8   3   4      123.66      111.06     19.48 o 
  -7   3   4       85.85       86.34     12.94 o 
  -6   3   4        1.98        1.20      5.82 o 
  -5   3   4        2.01       -0.12      4.85 o 
  -4   3   4      143.05      170.08     26.93 o 
  -3   3   4     4699.76     5140.18    399.97 o 
  -2   3   4      489.49      489.13     43.38 o 
  -1   3   4      408.90      411.83     25.37 o 
   0   3   4        0.50        1.40      3.97 o 
   1   3   4       46.71       54.92      8.54 o 
   2   3   4      214.25      241.47     22.33 o 
   3   3   4        0.58       -0.23      5.00 o 
   4   3   4       57.41       54.47     10.83 o 
   5   3   4      508.67      540.41     33.39 o 
   6   3   4      192.37      177.93     25.04 o 
   7   3   4        0.03       -0.55     10.79 o 
   8   3   4       50.40       34.44     18.57 o 
   9   3   4        0.02        1.45     19.90 o 
  10   3   4       27.80       46.62     30.39 o 
 -12   4   4        0.14       10.74     24.07 o 
 -11   4   4        2.04       -0.89     20.30 o 
 -10   4   4        2.27        5.25     12.20 o 
  -9   4   4        0.77        0.98     10.81 o 
  -8   4   4     1023.34      995.94     45.75 o 
  -7   4   4      465.92      450.73     30.63 o 
  -6   4   4      183.71      179.38     18.72 o 
  -5   4   4        6.53       11.11      6.22 o 
  -4   4   4      433.43      502.16     28.33 o 
  -3   4   4      368.82      376.03     17.73 o 
  -2   4   4      552.91      550.96     32.09 o 
  -1   4   4      209.88      217.59     22.03 o 
   0   4   4      754.23      725.33     25.85 o 
   1   4   4      375.50      355.95     16.82 o 
   2   4   4      443.42      479.89     43.20 o 
   3   4   4       88.23       99.56     15.90 o 
   4   4   4        0.14       -2.25      7.59 o 
   5   4   4        0.01       -2.30      8.95 o 
   6   4   4        5.20        3.61     11.43 o 
   7   4   4      176.69      194.72     32.73 o 
   8   4   4       70.35       86.32     24.30 o 
   9   4   4        0.16       -5.50     20.37 o 
  10   4   4       90.99       75.03     34.49 o 
 -12   5   4        3.96        3.76     22.74 o 
 -11   5   4        0.07       -4.58     18.45 o 
 -10   5   4       76.52       74.88     21.35 o 
  -9   5   4        1.15       -0.83     11.56 o 
  -8   5   4       80.61       75.89     18.86 o 
  -7   5   4      103.74       85.52     23.85 o 
  -6   5   4        0.06        2.48      6.33 o 
  -5   5   4       57.49       43.35      9.62 o 
  -4   5   4       45.09       42.53     10.34 o 
  -3   5   4     3315.51     3487.78    325.48 o 
  -2   5   4     7988.69     9489.88    441.04 o 
  -1   5   4       60.22       60.59     11.74 o 
   0   5   4        5.86        4.04      4.56 o 
   1   5   4        1.34        1.65      5.09 o 
   2   5   4      171.60      203.09     15.53 o 
   3   5   4     1098.21     1190.25     71.68 o 
   4   5   4      105.39      118.69     19.31 o 
   5   5   4       65.16       63.39     17.11 o 
   6   5   4        3.06        4.30     11.48 o 
   7   5   4        4.69       -2.56     12.63 o 
   8   5   4       11.61        8.99     16.01 o 
   9   5   4        1.23       -8.96     17.14 o 
 -12   6   4        2.43        9.39     25.35 o 
 -11   6   4       13.42       20.16     18.61 o 
 -10   6   4        1.22        9.26     15.68 o 
  -9   6   4        0.07       -2.46     11.77 o 
  -8   6   4       28.64       24.51     14.36 o 
  -7   6   4     1140.30     1180.05     49.62 o 
  -6   6   4        7.05        7.93     10.04 o 
  -5   6   4       63.17       56.35     13.77 o 
  -4   6   4       33.73       49.28     11.74 o 
  -3   6   4        0.04       -4.70      5.60 o 
  -2   6   4     2768.33     3051.98    229.76 o 
  -1   6   4        7.88       13.24      6.20 o 
   0   6   4       98.87      112.76     19.97 o 
   1   6   4        0.36        0.50      5.41 o 
   2   6   4       46.23       50.54     10.11 o 
   3   6   4      326.45      367.10     27.90 o 
   4   6   4        0.25       -1.25      8.22 o 
   5   6   4       26.36       15.54     14.66 o 
   6   6   4       26.40       28.45     15.31 o 
   7   6   4       19.43       17.16     15.33 o 
   8   6   4       10.68        3.84     16.65 o 
   9   6   4       30.92       49.81     23.54 o 
 -12   7   4      170.48      184.69     66.08 o 
 -11   7   4        8.47        7.66     21.96 o 
 -10   7   4      100.92       92.74     24.51 o 
  -9   7   4      264.63      351.51     36.88 o 
  -8   7   4        3.02       -0.35     12.09 o 
  -7   7   4      279.64      249.53     28.00 o 
  -6   7   4       76.11       68.95     18.54 o 
  -5   7   4       12.48       28.62     15.94 o 
  -4   7   4        0.03        1.85      6.67 o 
  -3   7   4       30.69       40.59      9.29 o 
  -2   7   4     1178.06     1359.96     92.01 o 
  -1   7   4       84.86      117.08     12.74 o 
   0   7   4        5.83       11.07      6.92 o 
   1   7   4      137.20      126.85     21.24 o 
   2   7   4       57.83       59.32     13.99 o 
   3   7   4      231.11      218.39     40.16 o 
   4   7   4       26.98        7.39     10.42 o 
   5   7   4        1.69        3.77     10.77 o 
   6   7   4        7.00       24.94     15.50 o 
   7   7   4        0.50       -2.41     14.73 o 
   8   7   4        0.64        5.43     17.32 o 
   9   7   4        0.15        3.55     23.31 o 
 -11   8   4       19.69       29.57     26.57 o 
 -10   8   4        0.21        2.51     20.07 o 
  -9   8   4      116.80      154.68     36.90 o 
  -8   8   4        1.01       -1.32     14.08 o 
  -7   8   4      757.53      818.32     58.40 o 
  -6   8   4      110.20      138.02     30.34 o 
  -5   8   4       31.18       20.48     20.44 o 
  -4   8   4      101.57       81.72     16.49 o 
  -3   8   4      219.32      223.43     32.66 o 
  -2   8   4        6.81       -0.92      7.91 o 
  -1   8   4       49.39       51.94     13.69 o 
   0   8   4      228.22      227.12     40.54 o 
   1   8   4      280.27      298.13     59.30 o 
   2   8   4      110.91      107.20     32.80 o 
   3   8   4       11.77        8.99     13.00 o 
   4   8   4       22.26       23.77     17.14 o 
   5   8   4       26.20       12.22     15.85 o 
   6   8   4       51.30       41.28     23.10 o 
   7   8   4       13.13        7.50     19.83 o 
   8   8   4        2.52        8.06     22.33 o 
 -11   9   4        1.48       34.36     27.43 o 
 -10   9   4       10.58       11.54     22.01 o 
  -9   9   4      174.70      187.52     40.67 o 
  -8   9   4        1.82        1.92     15.69 o 
  -7   9   4        1.26       -9.57     14.35 o 
  -6   9   4      106.22      106.87     28.26 o 
  -5   9   4      125.23      105.28     27.89 o 
  -4   9   4      119.13      114.41     27.00 o 
  -3   9   4        1.66        5.45      8.95 o 
  -2   9   4        0.31       -1.01      8.71 o 
  -1   9   4       16.72       14.25     11.30 o 
   0   9   4        0.37        2.01      9.43 o 
   1   9   4      237.46      150.22     38.98 o 
   2   9   4        0.01       -6.83     11.10 o 
   3   9   4       18.17        3.24     15.59 o 
   4   9   4       85.42       66.25     24.40 o 
   5   9   4      106.98       70.21     26.02 o 
   6   9   4       55.25       35.85     24.84 o 
   7   9   4       39.39       47.13     30.90 o 
   8   9   4        1.27      -12.19     22.56 o 
 -10  10   4        0.43       -6.20     21.93 o 
  -9  10   4       62.27       80.73     31.00 o 
  -8  10   4       14.71       16.77     20.76 o 
  -7  10   4        0.84        4.69     18.16 o 
  -6  10   4       53.74       48.84     24.06 o 
  -5  10   4       90.05       80.65     26.37 o 
  -4  10   4       17.11       25.60     19.02 o 
  -3  10   4        0.00       -0.29     13.41 o 
  -2  10   4       17.98       13.19     11.67 o 
  -1  10   4       19.22       22.23     13.37 o 
   0  10   4      617.04      662.12     47.90 o 
   1  10   4       72.59       35.67     22.46 o 
   2  10   4       48.26       22.35     16.94 o 
   3  10   4       22.26       18.42     18.82 o 
   4  10   4       20.39       18.40     19.15 o 
   5  10   4       78.97       45.90     25.37 o 
   6  10   4        3.22        5.10     19.83 o 
   7  10   4        0.18       -0.85     23.65 o 
  -9  11   4        7.51        1.09     21.97 o 
  -8  11   4        2.90       -0.97     19.55 o 
  -7  11   4        4.37        6.84     18.81 o 
  -6  11   4        8.70       14.95     19.37 o 
  -5  11   4       52.05       98.05     29.96 o 
  -4  11   4        1.11        5.59     17.65 o 
  -3  11   4       63.79       84.76     26.45 o 
  -2  11   4        2.23        3.62     11.74 o 
  -1  11   4       84.96      104.66     21.12 o 
   0  11   4        4.51        5.35     12.88 o 
   1  11   4        2.72        7.88     16.84 o 
   2  11   4       12.38        4.14     16.69 o 
   3  11   4        0.53       -2.40     17.59 o 
   4  11   4        0.04       -7.81     18.20 o 
   5  11   4        8.87       20.37     23.59 o 
   6  11   4       10.60       24.02     24.53 o 
  -9  12   4        4.26        4.76     22.18 o 
  -8  12   4        9.70       25.85     24.86 o 
  -7  12   4       18.12       16.70     22.50 o 
  -6  12   4        3.73        5.66     18.88 o 
  -5  12   4       48.93       68.71     29.07 o 
  -4  12   4        0.05       -0.48     17.90 o 
  -3  12   4       14.60       18.75     20.79 o 
  -2  12   4        1.58        4.48     17.76 o 
  -1  12   4        2.51        8.66     14.02 o 
   0  12   4       73.06       52.93     23.34 o 
   1  12   4      134.16      122.19     47.06 o 
   2  12   4        9.22        5.23     19.62 o 
   3  12   4       12.70        6.17     21.52 o 
   4  12   4        8.58        7.08     21.51 o 
   5  12   4       10.50       15.64     24.71 o 
   6  12   4       24.55       20.38     26.19 o 
  -8  13   4        5.53       18.30     33.99 o 
  -7  13   4        5.92        0.63     21.54 o 
  -6  13   4        0.97        5.20     22.10 o 
  -5  13   4        0.08       -1.50     19.70 o 
  -4  13   4       68.29       72.32     29.85 o 
  -3  13   4       13.75        0.22     24.84 o 
  -2  13   4       63.11       61.47     26.83 o 
  -1  13   4        7.69       16.85     20.67 o 
   0  13   4        1.15        3.17     19.99 o 
   1  13   4       47.90        2.80     20.49 o 
   2  13   4        0.21       -8.28     19.53 o 
   3  13   4        2.96       -0.97     21.35 o 
   4  13   4       39.06       16.84     27.41 o 
   5  13   4        0.90        0.69     23.41 o 
  -6  14   4        0.41       11.92     25.39 o 
  -5  14   4        1.51       -1.78     22.86 o 
  -4  14   4        2.83       -7.74     20.98 o 
  -3  14   4        0.87        1.99     21.66 o 
  -2  14   4        0.91      -13.72     19.36 o 
  -1  14   4       12.20        0.95     34.94 o 
   0  14   4       19.18       31.14     39.46 o 
   1  14   4        3.01        9.19     22.27 o 
   2  14   4        2.59       -9.27     22.44 o 
   3  14   4       85.41       41.84     29.36 o 
  -4  15   4        3.44        5.77     25.53 o 
  -3  15   4        8.88       11.05     26.83 o 
  -2  15   4        5.50        4.52     36.13 o 
  -1  15   4       23.60       21.15     40.17 o 
   1  15   4        1.57       -3.91     25.27 o 
 -13   0   5       29.37       26.86     39.93 o 
 -11   0   5       30.24       52.29     34.70 o 
  -9   0   5        4.63       -4.69     11.64 o 
  -7   0   5       86.56       93.34     19.11 o 
  -5   0   5      260.04      254.70     32.33 o 
  -3   0   5       61.57       74.75     18.06 o 
  -1   0   5      534.99      548.34     50.99 o 
   1   0   5     3473.24     3807.85    102.92 o 
   3   0   5       38.28       20.92     16.40 o 
   5   0   5       80.69       62.59     39.93 o 
   7   0   5       13.20       -1.43     21.39 o 
   9   0   5       12.00        9.27     33.75 o 
 -13   1   5        0.58       -6.56     23.06 o 
 -12   1   5        0.08       11.84     22.59 o 
 -11   1   5        0.98        9.40     18.74 o 
 -10   1   5      206.21      166.53     33.20 o 
  -9   1   5       64.56       64.21     16.70 o 
  -8   1   5      131.70      150.15     16.86 o 
  -7   1   5        1.17       -2.38      6.04 o 
  -6   1   5       11.26        9.73      6.38 o 
  -5   1   5        4.49        7.08      5.49 o 
  -4   1   5      396.48      396.60     33.07 o 
  -3   1   5        3.92        3.73      4.61 o 
  -2   1   5      302.21      338.76     38.22 o 
  -1   1   5       48.83       54.04      8.08 o 
   0   1   5      382.76      435.34     34.65 o 
   1   1   5     1442.13     1607.48    127.58 o 
   2   1   5        0.00       -0.14      6.02 o 
   3   1   5       26.15       30.70     13.49 o 
   4   1   5        2.33        1.77      6.76 o 
   5   1   5      739.20      744.27     32.99 o 
   6   1   5      218.59      258.26     29.20 o 
   7   1   5        9.23       -3.76     15.18 o 
   8   1   5        3.27       13.28     20.71 o 
   9   1   5        8.53       30.06     25.76 o 
 -13   2   5       32.24       49.42     30.65 o 
 -12   2   5       37.58       49.89     27.39 o 
 -11   2   5       58.86       33.30     23.68 o 
 -10   2   5       70.22       44.00     27.78 o 
  -9   2   5       38.75       27.23     13.94 o 
  -8   2   5        1.16       -1.46      7.18 o 
  -7   2   5       16.52       15.00      7.84 o 
  -6   2   5      460.65      335.41    116.30 o 
  -5   2   5      188.47      206.38     16.64 o 
  -4   2   5       93.89      126.21     19.42 o 
  -3   2   5     1052.38     1099.22     84.43 o 
  -2   2   5        8.85        5.97      7.19 o 
  -1   2   5       57.55       48.63     12.02 o 
   0   2   5       17.21       10.44      5.69 o 
   1   2   5      546.11      554.26     47.90 o 
   2   2   5       39.19       55.22      9.75 o 
   3   2   5       72.62       89.43     12.32 o 
   4   2   5       42.97       34.94     10.78 o 
   5   2   5      505.85      611.18     43.23 o 
   6   2   5        1.89       -1.16     10.45 o 
   7   2   5        9.51       -4.96     11.50 o 
   8   2   5       94.16       95.13     32.28 o 
   9   2   5       40.56       34.81     28.15 o 
 -13   3   5        0.02       -3.08     24.34 o 
 -12   3   5        1.20       13.28     22.43 o 
 -11   3   5       87.49       51.73     23.82 o 
 -10   3   5      112.77      118.28     23.02 o 
  -9   3   5       57.57       41.22     16.05 o 
  -8   3   5     1337.31     1341.20     55.89 o 
  -7   3   5       25.99       26.94      9.41 o 
  -6   3   5       32.13       33.18      9.34 o 
  -5   3   5        0.54        2.77      5.40 o 
  -4   3   5       13.09       16.44      6.29 o 
  -3   3   5     2083.56     2467.75    345.84 o 
  -2   3   5      348.00      408.20     27.89 o 
  -1   3   5       12.38       29.22     11.01 o 
   0   3   5        9.50       23.02      8.73 o 
   1   3   5       21.45       30.01      8.84 o 
   2   3   5       96.08       90.26     11.64 o 
   3   3   5      115.81      110.59     13.53 o 
   4   3   5        4.26        2.61      8.11 o 
   5   3   5     1364.84     1366.35     54.24 o 
   6   3   5       49.76       30.50     14.77 o 
   7   3   5       15.16       20.12     16.00 o 
   8   3   5       31.80       52.06     26.69 o 
   9   3   5        9.66       -0.78     22.83 o 
 -13   4   5       39.89       22.63     37.08 o 
 -12   4   5       21.53        5.97     22.84 o 
 -11   4   5       21.02       21.76     22.33 o 
 -10   4   5        0.03       -4.60     12.59 o 
  -9   4   5        4.31       -2.61     11.48 o 
  -8   4   5      852.49      824.65     41.87 o 
  -7   4   5       18.62        8.61      7.64 o 
  -6   4   5      296.06      281.09     23.95 o 
  -5   4   5      155.60      135.52     30.83 o 
  -4   4   5      182.43      193.83     15.29 o 
  -3   4   5       27.64       16.62     10.79 o 
  -2   4   5      559.61      585.55     37.44 o 
  -1   4   5       24.58       32.18     12.95 o 
   0   4   5      100.20      112.74     12.64 o 
   1   4   5       81.96       74.43     10.49 o 
   2   4   5      102.44      120.47     13.56 o 
   3   4   5       40.30       27.20     11.17 o 
   4   4   5        0.13        8.12      9.28 o 
   5   4   5      108.50      150.42     23.14 o 
   6   4   5        9.50        8.72     13.16 o 
   7   4   5        2.17        6.76     13.93 o 
   8   4   5       84.04       98.52     26.39 o 
   9   4   5       52.71      114.75     38.17 o 
 -12   5   5        1.29       19.73     36.13 o 
 -11   5   5       10.79        8.93     16.06 o 
 -10   5   5        7.56       19.87     15.82 o 
  -9   5   5        0.00        9.62     12.66 o 
  -8   5   5     1436.47     1492.86     56.66 o 
  -7   5   5      469.96      472.95     35.37 o 
  -6   5   5       82.35       83.13     13.10 o 
  -5   5   5        0.05        1.49      5.35 o 
  -4   5   5       48.95       52.22     16.95 o 
  -3   5   5       28.86       45.99     20.92 o 
  -2   5   5     6318.92     6625.32    174.23 o 
  -1   5   5        2.76        8.01      9.18 o 
   0   5   5        4.27        3.55      7.06 o 
   1   5   5        4.47        6.09      6.16 o 
   2   5   5      139.73      135.33     14.52 o 
   3   5   5       61.94       69.26     15.29 o 
   4   5   5       68.81       75.19     17.75 o 
   5   5   5       25.71        9.22     11.65 o 
   6   5   5        0.47       -1.90     12.50 o 
   7   5   5       24.78       39.16     18.35 o 
   8   5   5       15.62       11.97     17.89 o 
   9   5   5       12.65       34.23     40.65 o 
 -12   6   5      109.59      159.25     62.04 o 
 -11   6   5       10.35       24.41     20.72 o 
 -10   6   5        0.02        6.37     17.44 o 
  -9   6   5        6.81       10.78     16.37 o 
  -8   6   5       52.65       45.45     20.56 o 
  -7   6   5     1034.94     1136.86    128.95 o 
  -6   6   5       29.56       35.47     12.77 o 
  -5   6   5        0.42       -5.29     11.17 o 
  -4   6   5        4.16        8.87     12.28 o 
  -3   6   5       56.96       61.73     18.27 o 
  -2   6   5      618.06      626.24     49.04 o 
  -1   6   5      117.48       89.88     15.58 o 
   0   6   5      149.60      113.02     16.51 o 
   1   6   5       97.94       81.24     16.43 o 
   2   6   5       30.91       25.71     14.10 o 
   3   6   5      188.86      154.78     29.02 o 
   4   6   5       53.84       32.24     19.02 o 
   5   6   5       17.63       17.69     16.55 o 
   6   6   5        6.99        6.94     17.36 o 
   7   6   5        1.33       -1.17     17.66 o 
   8   6   5        3.82        0.22     23.37 o 
 -12   7   5       34.81       44.69     43.26 o 
 -11   7   5        1.75       10.44     22.79 o 
 -10   7   5       83.94       88.93     29.51 o 
  -9   7   5       98.67      114.58     31.29 o 
  -8   7   5      120.82      120.69     30.35 o 
  -7   7   5      202.19      191.86     33.78 o 
  -6   7   5       14.59       11.34     10.52 o 
  -5   7   5       15.46       19.42     16.69 o 
  -4   7   5       76.36       75.83     15.79 o 
  -3   7   5      103.23       89.45     26.54 o 
  -2   7   5      264.96      259.28     28.58 o 
  -1   7   5      461.86      463.30     78.56 o 
   0   7   5       92.15      116.55     27.93 o 
   1   7   5        5.13        4.97      9.52 o 
   2   7   5        3.02        5.06     12.42 o 
   3   7   5       14.49        8.95     12.90 o 
   4   7   5       31.24       12.68     16.39 o 
   5   7   5        0.02       12.27     17.02 o 
   6   7   5        3.35        3.19     17.03 o 
   7   7   5       30.30       28.23     25.99 o 
   8   7   5        5.60       -3.81     22.21 o 
 -11   8   5       44.26       59.30     29.66 o 
 -10   8   5       24.73       39.40     25.17 o 
  -9   8   5       15.55       18.63     21.75 o 
  -8   8   5        3.46       10.85     17.56 o 
  -7   8   5      206.18      207.28     36.73 o 
  -6   8   5       60.60       50.39     21.75 o 
  -5   8   5       11.92       18.21     17.83 o 
  -4   8   5       17.83       16.19     11.01 o 
  -3   8   5      956.78     1170.94    122.89 o 
  -2   8   5        6.51       11.90     10.49 o 
  -1   8   5       34.31       32.29     13.49 o 
   0   8   5      155.72      191.68     27.51 o 
   1   8   5      141.02       65.67     48.96 o 
   2   8   5      394.23      307.10     53.96 o 
   3   8   5        2.09        2.90     13.95 o 
   4   8   5       16.14       15.15     18.56 o 
   5   8   5        1.56       17.94     19.80 o 
   6   8   5       25.79       12.79     21.45 o 
   7   8   5        0.05       -3.42     19.38 o 
   8   8   5        0.02      -14.02     31.14 o 
 -11   9   5       24.28        8.06     24.43 o 
 -10   9   5        2.15       -5.20     20.50 o 
  -9   9   5        8.61       13.78     22.34 o 
  -8   9   5       14.18       14.70     23.53 o 
  -7   9   5        1.13       15.45     17.62 o 
  -6   9   5        4.93       10.53     16.99 o 
  -5   9   5       38.46       44.46     21.68 o 
  -4   9   5       64.90       76.45     24.94 o 
  -3   9   5      248.45      264.41     42.16 o 
  -2   9   5       30.94       28.35     12.69 o 
  -1   9   5        9.33        5.45     11.31 o 
   0   9   5      508.93      547.03     78.08 o 
   1   9   5        1.91        0.69     12.72 o 
   2   9   5      101.01       57.01     31.85 o 
   3   9   5       18.37       10.81     17.59 o 
   4   9   5       52.15       23.64     20.00 o 
   5   9   5       90.41       41.60     23.17 o 
   6   9   5       20.94        6.62     22.00 o 
   7   9   5       59.71       62.13     32.57 o 
 -10  10   5       19.98       13.72     25.67 o 
  -9  10   5       22.44       28.20     24.62 o 
  -8  10   5        8.64        1.14     17.39 o 
  -7  10   5        3.78       14.18     20.34 o 
  -6  10   5       60.11       64.59     26.93 o 
  -5  10   5       16.51       20.20     19.66 o 
  -4  10   5        6.48        5.94     15.63 o 
  -3  10   5       44.47       40.92     15.85 o 
  -2  10   5       16.63       16.12     13.09 o 
  -1  10   5        3.84       -0.20     10.94 o 
   0  10   5      635.46      623.83    112.90 o 
   1  10   5      264.14      160.45     93.06 o 
   2  10   5      126.01       79.39     60.97 o 
   3  10   5        1.60        6.94     15.92 o 
   4  10   5        2.95        1.25     18.43 o 
   5  10   5        0.05        0.73     21.00 o 
   6  10   5        9.39        5.58     22.54 o 
  -9  11   5       16.50       22.78     24.44 o 
  -8  11   5        2.36        3.28     18.81 o 
  -7  11   5        0.26        4.04     20.29 o 
  -6  11   5        9.26       -7.91     16.82 o 
  -5  11   5       45.78       27.32     21.46 o 
  -4  11   5       29.38       47.89     23.86 o 
  -3  11   5        6.59       -2.44     16.65 o 
  -2  11   5        0.00        2.00     12.25 o 
  -1  11   5        0.15        2.68     12.30 o 
   0  11   5       95.07       71.81     36.37 o 
   1  11   5       40.87       14.31     18.62 o 
   2  11   5        0.13        7.82     18.96 o 
   3  11   5        3.46       -0.29     19.81 o 
   4  11   5        5.82        2.73     20.24 o 
   5  11   5        0.30       -6.76     21.11 o 
   6  11   5       24.92       30.10     28.65 o 
  -8  12   5       13.79       27.89     25.72 o 
  -7  12   5        9.24       21.57     23.91 o 
  -6  12   5        0.09       -4.63     18.22 o 
  -5  12   5        5.26        0.24     18.82 o 
  -4  12   5       15.67       20.63     22.00 o 
  -3  12   5        3.13        4.32     18.99 o 
  -2  12   5        0.82       -7.69     18.13 o 
  -1  12   5       22.37       29.27     17.53 o 
   0  12   5        5.37       21.54     19.94 o 
   1  12   5       61.05       37.48     23.55 o 
   2  12   5        8.85       24.16     22.90 o 
   3  12   5        1.66       -5.72     18.15 o 
   4  12   5        0.75       -9.79     21.96 o 
   5  12   5        7.35       21.62     26.67 o 
  -7  13   5        2.55        5.62     25.07 o 
  -6  13   5        2.78       -2.70     21.41 o 
  -5  13   5        3.11        2.48     22.70 o 
  -4  13   5       22.51       32.50     24.99 o 
  -3  13   5        5.48        5.50     19.76 o 
  -2  13   5        2.58        5.40     21.82 o 
  -1  13   5       12.90       18.11     21.76 o 
   0  13   5        0.00       -1.30     20.05 o 
   1  13   5       11.60       11.94     23.28 o 
   2  13   5        0.68       -4.12     20.88 o 
   3  13   5        4.62        0.54     25.41 o 
   4  13   5        0.02       -1.23     27.00 o 
  -6  14   5       18.14        3.34     26.05 o 
  -5  14   5        0.12        3.18     23.82 o 
  -4  14   5        0.10       11.16     23.78 o 
  -3  14   5        1.16       14.81     23.92 o 
  -2  14   5       15.38       14.57     25.57 o 
  -1  14   5        0.83        0.95     37.56 o 
   0  14   5        3.92        1.80     24.53 o 
   1  14   5        0.47       -2.36     23.09 o 
   2  14   5        0.43        5.74     25.91 o 
  -4  15   5        0.58      -13.62     23.55 o 
  -3  15   5        5.84       15.37     26.97 o 
  -2  15   5        3.12        3.80     39.46 o 
  -1  15   5        3.90      -23.06     37.32 o 
   0  15   5        0.64       -5.94     37.08 o 
 -12   0   6       24.83        3.80     29.24 o 
 -10   0   6       33.49       14.26     24.48 o 
  -8   0   6       32.73       22.82     14.08 o 
  -6   0   6      248.68      232.44     33.28 o 
  -4   0   6     3988.39     4228.69    667.21 o 
  -2   0   6      510.65      493.29     97.10 o 
   0   0   6        4.73        7.72      7.98 o 
   2   0   6       65.61       90.56     25.20 o 
   4   0   6       54.39       62.06     19.65 o 
   6   0   6      306.60      293.79     58.00 o 
   8   0   6       17.33       11.88     31.85 o 
 -13   1   6        1.20        1.90     24.54 o 
 -12   1   6        3.94       23.50     24.66 o 
 -11   1   6        0.63        3.81     18.11 o 
 -10   1   6        2.18       -1.57     11.54 o 
  -9   1   6      341.31      333.19     25.58 o 
  -8   1   6        0.00        5.05      7.72 o 
  -7   1   6       44.11       43.74     11.27 o 
  -6   1   6       90.39       87.91     12.61 o 
  -5   1   6      234.89      220.93     16.03 o 
  -4   1   6      209.98      280.42     32.97 o 
  -3   1   6       37.28       45.49      9.16 o 
  -2   1   6        1.10        0.00      4.55 o 
  -1   1   6      407.72      393.37     17.20 o 
   0   1   6      921.39      881.81     29.88 o 
   1   1   6      703.59      776.05    117.54 o 
   2   1   6       16.49       12.22      8.41 o 
   3   1   6        6.45        1.21      6.49 o 
   4   1   6       96.90       99.69     15.93 o 
   5   1   6        4.27       -0.36     11.06 o 
   6   1   6       71.59       56.76     17.76 o 
   7   1   6        1.87        0.34     17.93 o 
   8   1   6       23.29       64.22     30.38 o 
   9   1   6        4.76        1.71     23.67 o 
 -13   2   6        0.66       16.71     27.43 o 
 -12   2   6       68.05       72.30     29.74 o 
 -11   2   6      136.01       96.66     29.93 o 
 -10   2   6       81.81       95.78     21.81 o 
  -9   2   6      401.94      380.20     32.86 o 
  -8   2   6       43.36       42.53     11.98 o 
  -7   2   6       25.40       26.93      9.51 o 
  -6   2   6       63.24       61.07     11.23 o 
  -5   2   6        1.13       -0.44      5.50 o 
  -4   2   6      177.71      236.72     21.23 o 
  -3   2   6       80.48       94.06     15.28 o 
  -2   2   6       28.43       43.63     12.67 o 
  -1   2   6       47.49       43.67      8.29 o 
   0   2   6      279.56      327.39     18.69 o 
   1   2   6       77.76       69.21     12.20 o 
   2   2   6       16.64       17.67      8.74 o 
   3   2   6        3.13        1.92      7.18 o 
   4   2   6       40.92       24.63     13.00 o 
   5   2   6     1659.23     1958.37    125.22 o 
   6   2   6       37.45       45.76     18.33 o 
   7   2   6       13.63        6.54     18.44 o 
   8   2   6        2.81       -5.94     30.42 o 
   9   2   6       22.97       30.56     29.48 o 
 -13   3   6       19.65       37.79     41.83 o 
 -12   3   6        3.50       -3.74     22.40 o 
 -11   3   6        8.77       17.41     20.79 o 
 -10   3   6       10.65       12.08     14.11 o 
  -9   3   6        2.63       -5.56     10.15 o 
  -8   3   6      778.25      778.13     45.53 o 
  -7   3   6      152.09      134.43     21.44 o 
  -6   3   6        6.76        7.40      7.44 o 
  -5   3   6      182.15      180.50     19.69 o 
  -4   3   6        1.09        6.60      7.45 o 
  -3   3   6      419.75      394.57     61.09 o 
  -2   3   6        1.45       -3.59      7.65 o 
  -1   3   6       84.07       62.92     15.69 o 
   0   3   6     1371.84     1492.92     41.31 o 
   1   3   6        0.05       -1.84      6.43 o 
   2   3   6      112.21       97.81     13.59 o 
   3   3   6        1.12        8.74      9.18 o 
   4   3   6       10.13        9.75     10.83 o 
   5   3   6       14.28        3.84     11.25 o 
   6   3   6       56.35       70.33     20.70 o 
   7   3   6        0.51       -7.76     14.40 o 
   8   3   6      170.13      296.39     68.57 o 
 -13   4   6       44.26       61.80     47.30 o 
 -12   4   6       13.75       24.96     34.23 o 
 -11   4   6       51.24       51.61     25.01 o 
 -10   4   6       16.26       20.55     19.11 o 
  -9   4   6      273.67      238.12     36.23 o 
  -8   4   6        3.23        5.79     14.16 o 
  -7   4   6        0.19        6.90      8.88 o 
  -6   4   6        1.08        3.52      7.83 o 
  -5   4   6      217.87      209.09     40.24 o 
  -4   4   6      185.55      227.45     66.08 o 
  -3   4   6     2757.81     3234.87    485.37 o 
  -2   4   6      580.24      643.10     91.87 o 
  -1   4   6       19.77       16.76     11.30 o 
   0   4   6       93.18       76.21     22.11 o 
   1   4   6       15.31        7.51      9.00 o 
   2   4   6       16.05        5.03      9.17 o 
   3   4   6       33.75       27.96     16.30 o 
   4   4   6       85.50       88.60     24.09 o 
   5   4   6      228.08      251.94     38.09 o 
   6   4   6        9.49        0.30     16.39 o 
   7   4   6       15.33       14.05     21.67 o 
   8   4   6        5.66        3.33     34.94 o 
 -12   5   6       11.23       12.60     33.28 o 
 -11   5   6        2.04       13.48     21.22 o 
 -10   5   6        0.43        1.66     16.33 o 
  -9   5   6       61.45       80.51     25.90 o 
  -8   5   6      876.21      903.83     58.83 o 
  -7   5   6      966.30      974.70    117.00 o 
  -6   5   6        0.14        6.84      8.42 o 
  -5   5   6       57.11       57.58     15.00 o 
  -4   5   6       48.12       49.65     17.18 o 
  -3   5   6      123.26      135.74     26.50 o 
  -2   5   6        0.07        5.18     10.62 o 
  -1   5   6      277.73      308.46     36.49 o 
   0   5   6       20.04       21.60     10.38 o 
   1   5   6       78.92       58.10     14.18 o 
   2   5   6        5.01       -1.26     11.06 o 
   3   5   6        3.03       -1.08     12.11 o 
   4   5   6      121.93      124.24     28.37 o 
   5   5   6       28.17       39.72     20.84 o 
   6   5   6       10.07       31.99     22.70 o 
   7   5   6        4.40       15.22     21.35 o 
   8   5   6        8.57       21.13     26.03 o 
 -12   6   6        1.01      -10.70     30.90 o 
 -11   6   6        6.10        1.75     19.61 o 
 -10   6   6       15.40       24.54     20.47 o 
  -9   6   6       13.23       20.10     18.72 o 
  -8   6   6       14.35       15.18     16.35 o 
  -7   6   6       20.05       16.68     17.08 o 
  -6   6   6       39.64       17.21     10.65 o 
  -5   6   6       48.24       60.21     26.27 o 
  -4   6   6        3.67       18.37     14.82 o 
  -3   6   6        7.75        7.09     11.48 o 
  -2   6   6      308.05      283.83     40.29 o 
  -1   6   6      334.96      363.04     37.91 o 
   0   6   6        4.71        4.17      9.17 o 
   1   6   6       86.55       68.76     18.42 o 
   2   6   6        0.05        4.95     13.42 o 
   3   6   6       33.49       38.93     19.23 o 
   4   6   6      847.69      815.65     58.91 o 
   5   6   6       19.80        2.56     15.63 o 
   6   6   6       27.18       29.89     22.51 o 
   7   6   6        3.31        3.95     21.09 o 
   8   6   6        1.90       -6.86     23.63 o 
 -12   7   6        2.18        2.92     24.60 o 
 -11   7   6        8.54       15.17     22.57 o 
 -10   7   6        1.32        4.16     19.22 o 
  -9   7   6        1.91        2.40     17.08 o 
  -8   7   6        1.59       -3.14     14.09 o 
  -7   7   6        0.19       -4.79     13.97 o 
  -6   7   6       44.90       48.86     15.07 o 
  -5   7   6        0.91        1.34     14.28 o 
  -4   7   6       35.48       55.59     21.15 o 
  -3   7   6        2.29        4.72      9.52 o 
  -2   7   6       41.86       42.48     14.17 o 
  -1   7   6      880.99      900.94     70.36 o 
   0   7   6      158.69      134.31     27.90 o 
   1   7   6      104.85       57.91     20.72 o 
   2   7   6       43.06       17.54     16.01 o 
   3   7   6       15.09       -2.74     15.08 o 
   4   7   6        2.09       -1.34     15.03 o 
   5   7   6       16.02       30.53     21.99 o 
   6   7   6        6.72        8.11     19.79 o 
   7   7   6       10.36        1.79     23.49 o 
 -11   8   6       26.69       42.29     27.06 o 
 -10   8   6        3.68       15.29     21.95 o 
  -9   8   6        7.37       29.45     22.25 o 
  -8   8   6       80.51       66.06     26.29 o 
  -7   8   6        6.95       15.26     18.28 o 
  -6   8   6        2.04       18.32     17.73 o 
  -5   8   6       34.68       50.89     22.60 o 
  -4   8   6        8.78        9.77     11.63 o 
  -3   8   6      921.59      962.74    136.68 o 
  -2   8   6        3.99        6.33     11.12 o 
  -1   8   6      161.76      184.04     26.80 o 
   0   8   6        0.12       -3.14      9.76 o 
   1   8   6        0.73       -5.98     12.89 o 
   2   8   6        9.10       -6.16     14.69 o 
   3   8   6       32.32       22.98     18.98 o 
   4   8   6      110.08       59.87     26.13 o 
   5   8   6        2.90        7.30     21.07 o 
   6   8   6       11.53        0.84     20.44 o 
   7   8   6        1.64       16.25     24.35 o 
 -11   9   6        5.61       19.16     25.99 o 
 -10   9   6        2.30        4.62     21.51 o 
  -9   9   6       13.24       24.47     23.44 o 
  -8   9   6       51.01       44.02     24.40 o 
  -7   9   6        0.88       16.78     19.39 o 
  -6   9   6       10.23       17.58     19.28 o 
  -5   9   6      137.24      147.00     33.01 o 
  -4   9   6        0.34        3.56     11.84 o 
  -3   9   6       51.01       46.90     16.16 o 
  -2   9   6        5.46        8.91     11.57 o 
  -1   9   6       85.25      102.35     21.10 o 
   0   9   6      433.29      523.23     79.63 o 
   1   9   6      180.66       94.11     39.34 o 
   2   9   6       13.06        4.35     16.24 o 
   3   9   6        0.13        1.90     15.43 o 
   4   9   6        7.42       -6.16     16.44 o 
   5   9   6       20.82       -6.78     18.72 o 
   6   9   6       37.04       20.34     26.61 o 
 -10  10   6      132.36      118.58     39.24 o 
  -9  10   6        5.29        9.88     21.66 o 
  -8  10   6        3.60       10.02     20.85 o 
  -7  10   6        4.93       15.12     20.27 o 
  -6  10   6       16.97       18.05     18.83 o 
  -5  10   6      298.51      307.91     44.20 o 
  -4  10   6      188.90      225.28     38.77 o 
  -3  10   6       70.78       67.48     19.13 o 
  -2  10   6        7.59        0.96     12.10 o 
  -1  10   6        2.22        3.65     12.53 o 
   0  10   6        0.00       -6.13     15.47 o 
   1  10   6        6.77        4.34     18.03 o 
   2  10   6        2.68       -5.06     17.30 o 
   3  10   6        3.20       -5.75     16.85 o 
   4  10   6        2.37        8.81     19.89 o 
   5  10   6       16.25       12.44     22.71 o 
   6  10   6       25.06       33.04     40.41 o 
  -9  11   6        1.93        7.20     23.42 o 
  -8  11   6        0.56       30.12     25.67 o 
  -7  11   6        4.53       17.44     22.58 o 
  -6  11   6       15.36       -2.38     19.24 o 
  -5  11   6       96.46      116.35     31.23 o 
  -4  11   6       45.41       47.76     23.42 o 
  -3  11   6        2.25      -12.76     16.46 o 
  -2  11   6        5.23       10.87     17.23 o 
  -1  11   6       54.06       57.28     19.22 o 
   0  11   6       68.15       56.82     25.37 o 
   1  11   6       29.64       25.10     22.59 o 
   2  11   6        6.19       10.41     21.08 o 
   3  11   6        2.03       -6.75     20.08 o 
   4  11   6        0.02       -0.36     21.88 o 
   5  11   6        2.71       -2.52     25.24 o 
  -8  12   6        1.18       -3.45     24.13 o 
  -7  12   6        0.69       10.97     22.38 o 
  -6  12   6        5.14       12.24     21.58 o 
  -5  12   6        7.40       32.37     24.45 o 
  -4  12   6        0.00       -9.48     18.67 o 
  -3  12   6        3.61        1.86     18.96 o 
  -2  12   6       23.90       32.48     18.05 o 
  -1  12   6        0.08       13.47     21.80 o 
   0  12   6        1.84       -6.04     19.63 o 
   1  12   6        5.21        8.63     22.76 o 
   2  12   6       34.32       26.69     25.09 o 
   3  12   6       28.14       25.87     26.98 o 
   4  12   6        2.81        4.81     24.15 o 
  -7  13   6       13.49       24.07     27.62 o 
  -6  13   6        5.64        4.99     24.03 o 
  -5  13   6        9.36        4.26     22.67 o 
  -4  13   6        1.42       16.44     24.84 o 
  -3  13   6        2.80        0.50     19.85 o 
  -2  13   6        0.20        3.84     22.77 o 
  -1  13   6        4.36       -8.13     20.44 o 
   0  13   6        5.13      -12.34     21.58 o 
   1  13   6        6.39       -2.32     21.38 o 
   2  13   6        1.85       13.48     26.50 o 
   3  13   6       18.29       41.83     41.12 o 
  -5  14   6        0.38       27.84     30.08 o 
  -4  14   6        0.42       16.63     27.07 o 
  -3  14   6        0.05       11.05     25.70 o 
  -2  14   6       21.82       32.09     44.92 o 
  -1  14   6        3.83       -7.84     38.51 o 
   0  14   6        2.82       15.33     26.42 o 
   1  14   6        0.00       13.79     34.94 o 
 -13   0   7        0.00       28.29     38.98 o 
 -11   0   7      213.80      196.10     53.24 o 
  -9   0   7     1386.25     1394.01     96.15 o 
  -7   0   7       20.83       19.31     12.62 o 
  -5   0   7        4.25        0.59      8.79 o 
  -3   0   7       52.37       47.32     13.60 o 
  -1   0   7      275.71      234.82     22.70 o 
   1   0   7       34.99       26.71     12.24 o 
   3   0   7        1.75        7.37     14.26 o 
   5   0   7       12.58       15.36     16.03 o 
   7   0   7      438.16      785.10     91.51 o 
 -13   1   7        0.00      -10.70     38.27 o 
 -12   1   7       69.56       36.50     32.33 o 
 -11   1   7      339.14      385.45     47.29 o 
 -10   1   7      172.55      170.77     25.83 o 
  -9   1   7        5.22        6.27      9.19 o 
  -8   1   7        0.02       -3.17      7.93 o 
  -7   1   7      156.21      165.87     17.51 o 
  -6   1   7      214.28      227.81     22.81 o 
  -5   1   7      111.16      109.10     13.15 o 
  -4   1   7      676.59      763.16     89.75 o 
  -3   1   7        7.22        8.63      6.41 o 
  -2   1   7       28.70       29.95      7.64 o 
  -1   1   7       68.39       64.16     10.12 o 
   0   1   7       36.71       22.07      9.55 o 
   1   1   7        0.88       -3.39      7.22 o 
   2   1   7       18.89       13.59      9.38 o 
   3   1   7      127.49      149.40     18.01 o 
   4   1   7       39.55       17.11     10.41 o 
   5   1   7       27.18       19.10     14.35 o 
   6   1   7        4.00       -2.90     17.94 o 
   7   1   7      124.19      150.98     38.27 o 
   8   1   7       11.31       27.31     27.63 o 
 -13   2   7        1.97       10.70     38.27 o 
 -12   2   7        7.27       18.06     34.70 o 
 -11   2   7       84.00       67.27     36.84 o 
 -10   2   7      116.35      139.25     30.65 o 
  -9   2   7      681.47      652.52     39.04 o 
  -8   2   7        1.14        1.86      9.74 o 
  -7   2   7       28.06        7.12      9.47 o 
  -6   2   7        4.37        7.25      8.61 o 
  -5   2   7        3.54        3.48      7.45 o 
  -4   2   7      178.17      174.57     41.03 o 
  -3   2   7        0.03        5.58      7.55 o 
  -2   2   7        1.92       -0.27      6.24 o 
  -1   2   7        3.70       -1.58      8.45 o 
   0   2   7     1567.79     1642.46     87.95 o 
   1   2   7       11.77       15.52     11.81 o 
   2   2   7       37.22       28.11     14.37 o 
   3   2   7        4.76        6.81     10.29 o 
   4   2   7       90.03      102.00     27.50 o 
   5   2   7      275.45      325.46     95.55 o 
   6   2   7        5.43       11.02     17.48 o 
   7   2   7      117.05      209.65     61.80 o 
   8   2   7        6.38       14.26     36.60 o 
 -13   3   7       65.76       73.21     48.49 o 
 -12   3   7        5.43      -10.22     29.95 o 
 -11   3   7       45.71       40.11     24.10 o 
 -10   3   7       14.10       12.72     17.93 o 
  -9   3   7        6.39        1.78     14.62 o 
  -8   3   7      193.25       93.99     68.83 o 
  -7   3   7        2.65        5.91      8.85 o 
  -6   3   7       85.19       80.32     16.59 o 
  -5   3   7       20.98       16.83      9.95 o 
  -4   3   7      174.91      225.47     44.12 o 
  -3   3   7       66.33       65.49     13.92 o 
  -2   3   7       82.93       91.57     19.46 o 
  -1   3   7        6.22        5.23      9.99 o 
   0   3   7       88.39       61.51     24.01 o 
   1   3   7       61.19       85.87     20.44 o 
   2   3   7       45.61       58.23     14.99 o 
   3   3   7       85.03       59.77     20.75 o 
   4   3   7       25.73       12.33     15.24 o 
   5   3   7      403.62      489.98     76.66 o 
   6   3   7        7.49        7.57     18.64 o 
   7   3   7        1.35        3.33     28.29 o 
   8   3   7        0.29      -11.41     31.85 o 
 -12   4   7        0.35       14.02     33.75 o 
 -11   4   7       11.45       18.77     21.76 o 
 -10   4   7        1.58        9.59     18.31 o 
  -9   4   7       50.85       46.48     23.41 o 
  -8   4   7     1391.96     1393.61     55.30 o 
  -7   4   7        0.93        4.09      9.56 o 
  -6   4   7        3.37        0.25      9.02 o 
  -5   4   7      148.14      169.66     21.25 o 
  -4   4   7       49.42       48.63     14.82 o 
  -3   4   7       40.61       16.66     12.66 o 
  -2   4   7       91.48       88.16     19.83 o 
  -1   4   7        5.07        2.13     10.38 o 
   0   4   7       20.06       21.49     12.93 o 
   1   4   7       20.56       12.86     10.17 o 
   2   4   7        0.03        3.93     11.81 o 
   3   4   7        2.44       -4.85     10.95 o 
   4   4   7       81.24      118.57     29.61 o 
   5   4   7       32.80       22.50     18.94 o 
   6   4   7        1.53        2.14     18.33 o 
   7   4   7       21.29       54.18     29.88 o 
 -12   5   7       16.67       21.15     36.84 o 
 -11   5   7        2.00      -11.68     18.39 o 
 -10   5   7        0.13       -3.31     17.14 o 
  -9   5   7        1.54       16.59     18.30 o 
  -8   5   7       91.21       90.33     26.69 o 
  -7   5   7        0.00        4.59      9.69 o 
  -6   5   7       36.26       35.61     13.19 o 
  -5   5   7       39.74       48.96     14.48 o 
  -4   5   7       24.42       24.00     15.25 o 
  -3   5   7        8.62       14.22     13.02 o 
  -2   5   7        3.00       13.40     13.46 o 
  -1   5   7        0.37        3.60     11.48 o 
   0   5   7       71.56       66.07     15.76 o 
   1   5   7       31.32       28.46     12.68 o 
   2   5   7        0.28        6.05     13.10 o 
   3   5   7       41.23       31.41     18.55 o 
   4   5   7      416.32      424.43     48.65 o 
   5   5   7       13.57       16.18     19.39 o 
   6   5   7        0.87       -4.67     19.41 o 
   7   5   7        0.07        2.37     22.29 o 
 -12   6   7        4.95        8.77     24.21 o 
 -11   6   7        0.89        9.16     21.78 o 
 -10   6   7       37.77       96.40     30.44 o 
  -9   6   7        3.69        5.29     16.90 o 
  -8   6   7       28.97       32.89     19.49 o 
  -7   6   7        1.01        5.57     10.70 o 
  -6   6   7        3.79        6.35     10.98 o 
  -5   6   7        7.98       14.64     15.60 o 
  -4   6   7      189.36      241.23     33.42 o 
  -3   6   7       24.39       33.72     16.28 o 
  -2   6   7        6.90       13.15     13.87 o 
  -1   6   7     1443.15     1537.78    106.53 o 
   0   6   7      266.71      277.84     55.42 o 
   1   6   7       29.68        0.36     13.84 o 
   2   6   7       23.30       18.76     15.97 o 
   3   6   7        9.45        6.77     15.18 o 
   4   6   7       31.18       37.03     22.45 o 
   5   6   7       37.18       -6.49     18.94 o 
   6   6   7       35.19        9.53     22.68 o 
   7   6   7        6.18       -3.10     22.48 o 
 -12   7   7        0.62        4.73     25.80 o 
 -11   7   7       13.80        6.76     22.21 o 
 -10   7   7        0.11       12.44     20.33 o 
  -9   7   7        0.06       -1.99     16.79 o 
  -8   7   7        0.85        5.78     17.39 o 
  -7   7   7        1.86       -3.01     15.59 o 
  -6   7   7      308.91      321.93     66.97 o 
  -5   7   7      121.67      131.93     44.45 o 
  -4   7   7      983.19     1188.50     89.61 o 
  -3   7   7      489.75      591.48     47.06 o 
  -2   7   7       11.13        4.33     11.20 o 
  -1   7   7      164.93      159.08     38.11 o 
   0   7   7      388.15      442.44     40.37 o 
   1   7   7       21.92        9.13     15.23 o 
   2   7   7      218.59      244.35     53.72 o 
   3   7   7        8.64       22.11     19.83 o 
   4   7   7        0.01        7.73     17.70 o 
   5   7   7       17.49       15.00     21.75 o 
   6   7   7       11.58       10.93     24.29 o 
 -11   8   7        4.28       14.37     24.36 o 
 -10   8   7        9.65        4.61     21.46 o 
  -9   8   7        1.04        5.65     20.68 o 
  -8   8   7       68.77       35.47     22.05 o 
  -7   8   7        9.17       20.88     20.17 o 
  -6   8   7       11.05       33.16     21.33 o 
  -5   8   7        2.44       26.92     18.72 o 
  -4   8   7        3.22        7.84     12.06 o 
  -3   8   7      208.97      218.08     38.35 o 
  -2   8   7        7.57        7.49     12.39 o 
  -1   8   7      602.79      621.51    134.53 o 
   0   8   7       42.75       39.10     15.26 o 
   1   8   7       45.58       30.68     19.66 o 
   2   8   7       71.42       47.78     24.13 o 
   3   8   7        7.01        9.75     19.56 o 
   4   8   7       12.94        2.02     18.57 o 
   5   8   7        0.00       -0.43     20.22 o 
   6   8   7       51.22       70.72     32.93 o 
 -10   9   7       10.15        9.44     23.01 o 
  -9   9   7       18.71       25.10     24.80 o 
  -8   9   7        0.30        8.80     19.16 o 
  -7   9   7        1.21       -1.96     18.45 o 
  -6   9   7       45.56       48.92     24.92 o 
  -5   9   7        8.30        1.56     17.69 o 
  -4   9   7       29.82       17.26     13.21 o 
  -3   9   7      126.10      140.76     24.91 o 
  -2   9   7        1.65        4.29     11.53 o 
  -1   9   7       10.65       12.48     13.13 o 
   0   9   7       32.15       24.49     18.60 o 
   1   9   7        4.77       -0.73     16.04 o 
   2   9   7       45.44       19.40     19.89 o 
   3   9   7        5.13       -1.69     17.22 o 
   4   9   7        0.08       -6.65     19.42 o 
   5   9   7       10.90        0.35     23.82 o 
 -10  10   7       14.29        9.90     25.22 o 
  -9  10   7        0.03       10.74     22.84 o 
  -8  10   7        0.10       -2.23     19.82 o 
  -7  10   7        0.27       -3.86     18.21 o 
  -6  10   7        0.01        4.35     21.32 o 
  -5  10   7        0.00        0.24     19.50 o 
  -4  10   7       25.89       18.49     19.29 o 
  -3  10   7       13.00        6.70     13.91 o 
  -2  10   7        4.57        2.06     13.54 o 
  -1  10   7        0.04       12.20     14.87 o 
   0  10   7        0.02       -1.36     18.43 o 
   1  10   7       30.06        2.36     18.27 o 
   2  10   7        0.01       -6.73     19.82 o 
   3  10   7        0.52        1.40     20.67 o 
   4  10   7        2.12       -0.14     22.54 o 
   5  10   7        2.11       26.50     28.33 o 
  -9  11   7        9.14       26.30     26.99 o 
  -8  11   7        2.20        6.80     21.45 o 
  -7  11   7       23.24       36.22     26.62 o 
  -6  11   7        2.35       16.48     22.33 o 
  -5  11   7       22.96       20.70     21.88 o 
  -4  11   7       90.72       80.55     33.04 o 
  -3  11   7        1.83       -9.53     12.82 o 
  -2  11   7        7.32        5.85     15.03 o 
  -1  11   7        2.44        5.72     19.64 o 
   0  11   7       25.10       11.32     22.09 o 
   1  11   7        0.63      -10.37     17.63 o 
   2  11   7       11.52       19.07     23.52 o 
   3  11   7       25.03       14.44     23.64 o 
   4  11   7        3.39       18.45     24.90 o 
  -8  12   7        0.02       -1.31     23.53 o 
  -7  12   7       14.69        8.21     24.19 o 
  -6  12   7        1.76       -6.06     21.95 o 
  -5  12   7       16.14       33.70     26.23 o 
  -4  12   7        0.58       -3.10     20.98 o 
  -3  12   7        0.42       -4.58     20.02 o 
  -2  12   7        1.77        5.39     15.81 o 
  -1  12   7        1.02        1.32     20.40 o 
   0  12   7        4.97       -6.32     20.62 o 
   1  12   7       25.93       44.82     28.86 o 
   2  12   7        7.10       10.55     23.30 o 
   3  12   7        2.20       -7.84     29.00 o 
  -6  13   7       35.07       30.01     28.12 o 
  -5  13   7        8.97       -6.17     22.40 o 
  -4  13   7       12.46       -1.87     22.90 o 
  -3  13   7       11.70        7.62     23.76 o 
  -2  13   7        6.22       34.70     40.88 o 
  -1  13   7        1.13       -1.35     22.42 o 
   0  13   7        0.82       -4.10     24.49 o 
   1  13   7        1.12       -9.18     25.24 o 
  -4  14   7        0.24       -2.85     31.85 o 
  -3  14   7        7.42       -0.95     39.46 o 
  -2  14   7        8.47       23.53     48.25 o 
 -10   0   8       17.12       15.93     23.53 o 
  -8   0   8        0.12       -6.89     14.50 o 
  -6   0   8       65.00       62.51     27.10 o 
  -4   0   8       49.74       49.92     23.53 o 
  -2   0   8        1.73        4.28     11.88 o 
   0   0   8       62.83       67.51     27.81 o 
   2   0   8        1.68        1.52     11.84 o 
   4   0   8       14.65        8.60     14.70 o 
 -12   1   8       18.75       47.06     39.93 o 
 -11   1   8        0.11        4.04     28.05 o 
 -10   1   8        6.73        5.97     12.68 o 
  -9   1   8      559.26      518.73     36.17 o 
  -8   1   8        0.02       -1.83      9.52 o 
  -7   1   8        0.94        2.54      9.04 o 
  -6   1   8       13.25       14.83      9.81 o 
  -5   1   8      254.41      287.93     35.26 o 
  -4   1   8      995.60     1156.82    141.12 o 
  -3   1   8       22.46       11.03      8.39 o 
  -2   1   8       12.83       16.11      8.92 o 
  -1   1   8       65.59       62.34     14.19 o 
   0   1   8        2.19        1.55      8.13 o 
   1   1   8        4.37        5.27      8.97 o 
   2   1   8       89.72       74.39     21.16 o 
   3   1   8        6.30       10.95     13.80 o 
   4   1   8        0.36       -0.89     12.10 o 
   5   1   8       74.80       78.36     26.80 o 
   6   1   8        0.29      -13.31     26.15 o 
   7   1   8       33.04       62.28     46.35 o 
 -13   2   8        2.36      -18.78     33.75 o 
 -12   2   8       17.65       10.22     33.99 o 
 -11   2   8        0.00        4.97     18.16 o 
 -10   2   8        0.42        3.97     17.39 o 
  -9   2   8      548.32      515.16     36.84 o 
  -8   2   8       35.10       27.24     13.71 o 
  -7   2   8        1.70        2.02      9.97 o 
  -6   2   8      152.82      129.06     21.79 o 
  -5   2   8      395.46      449.67     62.57 o 
  -4   2   8       12.38       21.69     10.70 o 
  -3   2   8       14.50       14.16      9.39 o 
  -2   2   8       11.08        8.27      9.09 o 
  -1   2   8        0.04       -1.33      7.73 o 
   0   2   8       55.21       48.08     16.49 o 
   1   2   8        1.65       -2.78     10.67 o 
   2   2   8        0.03       -1.83     12.56 o 
   3   2   8       44.61       29.88     18.36 o 
   4   2   8       40.12       29.46     19.16 o 
   5   2   8       12.13       20.48     19.94 o 
   6   2   8       18.46        3.33     28.52 o 
   7   2   8        2.49       12.36     35.89 o 
 -12   3   8       59.28       37.79     37.32 o 
 -11   3   8        8.78       13.24     21.61 o 
 -10   3   8        3.41        0.81     17.52 o 
  -9   3   8      102.79       79.30     19.23 o 
  -8   3   8        0.31        5.75     10.91 o 
  -7   3   8       49.52       56.54     16.48 o 
  -6   3   8       20.90       34.88     13.07 o 
  -5   3   8        4.31        2.44      8.97 o 
  -4   3   8      115.73      145.88     30.35 o 
  -3   3   8      145.06      180.06     32.52 o 
  -2   3   8      458.37      591.30    108.51 o 
  -1   3   8      136.11      137.00     38.98 o 
   0   3   8      110.82       84.22     19.96 o 
   1   3   8       10.47       12.66     13.87 o 
   2   3   8        0.06        1.69     13.06 o 
   3   3   8      192.58      197.53     34.19 o 
   4   3   8        6.05        3.61     13.57 o 
   5   3   8       10.72        6.76     18.25 o 
   6   3   8       12.81       30.14     24.31 o 
   7   3   8        6.90        9.27     35.18 o 
 -12   4   8       70.88       54.19     44.69 o 
 -11   4   8        5.97       10.52     21.13 o 
 -10   4   8        7.19        5.22     17.73 o 
  -9   4   8        3.00       20.93     18.82 o 
  -8   4   8       37.01       40.65     15.98 o 
  -7   4   8       35.65       31.52     13.50 o 
  -6   4   8       43.60       44.10     14.32 o 
  -5   4   8       30.67       25.98     12.25 o 
  -4   4   8      103.29      129.53     41.68 o 
  -3   4   8        1.35        9.74     12.60 o 
  -2   4   8       90.18       85.67     21.59 o 
  -1   4   8      379.84      466.64     38.65 o 
   0   4   8        6.92        9.39     13.44 o 
   1   4   8       45.00       49.95     15.33 o 
   2   4   8        8.48        9.90     14.99 o 
   3   4   8      237.71      250.32     38.86 o 
   4   4   8       30.82       34.20     20.56 o 
   5   4   8        0.00        2.38     18.38 o 
   6   4   8       37.99       34.36     25.07 o 
 -12   5   8       51.99       37.32     29.87 o 
 -11   5   8        3.73        4.20     20.98 o 
 -10   5   8        0.27        6.46     18.39 o 
  -9   5   8        2.06        2.72     21.04 o 
  -8   5   8        0.69        6.22     11.53 o 
  -7   5   8        0.08        5.57     11.09 o 
  -6   5   8        7.64        9.37     11.26 o 
  -5   5   8       34.51       32.18     14.11 o 
  -4   5   8        5.32       11.74     14.84 o 
  -3   5   8        1.01        0.71     13.07 o 
  -2   5   8      472.52      480.26     40.38 o 
  -1   5   8      207.65      267.81     41.60 o 
   0   5   8        0.40        3.32     15.21 o 
   1   5   8        0.78       -8.13     11.48 o 
   2   5   8       21.22        8.53     15.06 o 
   3   5   8      126.01      113.40     29.98 o 
   4   5   8      522.10      620.45    141.90 o 
   5   5   8       29.00       15.34     21.92 o 
   6   5   8       14.34        4.67     22.83 o 
 -12   6   8       17.20        1.87     24.17 o 
 -11   6   8        0.03        5.26     22.78 o 
 -10   6   8       10.95       23.80     21.43 o 
  -9   6   8       15.32       13.49     19.51 o 
  -8   6   8       35.50       21.65     18.69 o 
  -7   6   8        7.61       10.47     13.27 o 
  -6   6   8       27.46       34.89     14.86 o 
  -5   6   8        3.84        3.30     11.68 o 
  -4   6   8       18.06       17.77     17.69 o 
  -3   6   8       16.13       17.48     15.82 o 
  -2   6   8        0.55       -8.01     11.73 o 
  -1   6   8      155.55      170.08     29.49 o 
   0   6   8       93.58       83.05     24.17 o 
   1   6   8      130.62       59.40     22.52 o 
   2   6   8        2.55       -5.05     14.43 o 
   3   6   8        0.60        1.04     18.09 o 
   4   6   8       42.23       45.15     25.29 o 
   5   6   8        6.26       10.76     22.82 o 
   6   6   8        0.27       13.98     27.39 o 
 -11   7   8       23.31       12.34     22.83 o 
 -10   7   8        0.02        8.93     20.67 o 
  -9   7   8      197.54      175.88     39.56 o 
  -8   7   8       38.01       47.06     23.84 o 
  -7   7   8        5.45       14.00     13.39 o 
  -6   7   8       63.49       47.75     16.95 o 
  -5   7   8      212.03      240.28     44.33 o 
  -4   7   8       35.05       35.57     20.50 o 
  -3   7   8      322.16      449.69    101.26 o 
  -2   7   8        0.74       -0.80     11.45 o 
  -1   7   8      214.82      209.76     27.24 o 
   0   7   8       23.26        9.55     12.80 o 
   1   7   8       12.06       11.07     17.53 o 
   2   7   8        1.84       -0.05     16.75 o 
   3   7   8        2.60       -0.27     17.59 o 
   4   7   8      120.58      102.01     33.86 o 
   5   7   8        3.95        5.55     23.51 o 
 -11   8   8        2.13       14.22     26.53 o 
 -10   8   8        2.48        8.96     24.01 o 
  -9   8   8       15.76       36.07     24.77 o 
  -8   8   8       74.20       64.48     28.09 o 
  -7   8   8       12.10       29.85     23.00 o 
  -6   8   8      158.84      180.26     36.38 o 
  -5   8   8        6.84        5.17     16.51 o 
  -4   8   8      160.69      202.55     60.37 o 
  -3   8   8       33.71       51.18     18.18 o 
  -2   8   8       23.28       18.50     13.57 o 
  -1   8   8      221.25      225.58     42.13 o 
   0   8   8        0.35       -2.96     17.70 o 
   1   8   8       34.18       18.69     20.74 o 
   2   8   8       12.83        7.06     18.85 o 
   3   8   8      105.89       75.81     60.14 o 
   4   8   8        1.01       -3.03     20.64 o 
   5   8   8       14.41       27.51     27.72 o 
 -10   9   8       43.91       75.87     34.79 o 
  -9   9   8        3.29        8.33     22.00 o 
  -8   9   8       27.59       54.63     26.49 o 
  -7   9   8        0.07       -8.60     19.74 o 
  -6   9   8        8.63       11.84     21.44 o 
  -5   9   8       14.04       23.96     22.83 o 
  -4   9   8        3.67        1.89     14.08 o 
  -3   9   8      214.97      249.30     50.26 o 
  -2   9   8        5.34       19.40     15.76 o 
  -1   9   8        0.72        4.91     13.19 o 
   0   9   8        2.33       -1.09     17.38 o 
   1   9   8       32.05       20.87     21.58 o 
   2   9   8        0.22      -16.14     17.07 o 
   3   9   8        4.33        3.14     21.96 o 
   4   9   8        3.38       10.69     25.80 o 
  -9  10   8        5.61       -5.04     21.61 o 
  -8  10   8        3.16       -3.89     20.33 o 
  -7  10   8        8.02       24.20     24.17 o 
  -6  10   8        2.13       18.29     23.22 o 
  -5  10   8       35.69       67.82     28.27 o 
  -4  10   8      101.45       95.01     23.87 o 
  -3  10   8        0.28        7.14     14.78 o 
  -2  10   8       12.52       20.23     15.29 o 
  -1  10   8       11.26       -4.79     18.90 o 
   0  10   8       47.77       57.42     27.17 o 
   1  10   8      173.39      117.78     90.44 o 
   2  10   8       27.85       24.13     25.24 o 
   3  10   8        0.38      -17.48     19.43 o 
   4  10   8        0.49      -11.41     42.31 o 
  -8  11   8        2.69       23.71     26.21 o 
  -7  11   8        7.82       14.63     23.91 o 
  -6  11   8        5.57        4.08     24.36 o 
  -5  11   8        2.52       -6.70     21.46 o 
  -4  11   8       49.52       41.02     26.35 o 
  -3  11   8        8.38        9.89     17.86 o 
  -2  11   8        0.55       -0.36     16.51 o 
  -1  11   8        0.05        1.06     22.35 o 
   0  11   8        3.83        7.01     23.01 o 
   1  11   8        0.27       -6.54     20.21 o 
   2  11   8        1.70       -3.94     22.65 o 
  -7  12   8        6.69       12.73     26.10 o 
  -6  12   8        6.98        1.18     25.04 o 
  -5  12   8        0.80        0.70     24.33 o 
  -4  12   8       29.03       48.04     29.61 o 
  -3  12   8        0.35        2.89     22.44 o 
  -2  12   8       14.37       15.07     24.27 o 
  -1  12   8        4.11       -1.98     22.40 o 
   0  12   8        2.70      -12.94     23.35 o 
   1  12   8       34.29       46.39     31.98 o 
  -5  13   8        1.29        2.41     27.73 o 
  -4  13   8        3.08        0.78     26.02 o 
  -3  13   8       12.16        9.68     26.55 o 
  -2  13   8        4.33       51.82     46.35 o 
  -1  13   8        0.86      -18.99     23.47 o 
   0  13   8        1.56      -15.21     30.90 o 
  -9   0   9        5.87        2.38     19.02 o 
  -7   0   9       17.63       16.16     19.97 o 
  -5   0   9      388.43      405.27     57.52 o 
  -3   0   9        9.44       21.63     19.97 o 
  -1   0   9        3.27        5.47     16.16 o 
   1   0   9       11.57        8.56     18.78 o 
 -11   1   9        4.35       15.93     25.43 o 
 -10   1   9      417.56      392.59     44.67 o 
  -9   1   9      635.46      698.15     53.45 o 
  -8   1   9        3.70        5.16     13.24 o 
  -7   1   9        0.14       -2.87     10.83 o 
  -6   1   9       98.68       70.94     20.94 o 
  -5   1   9        5.14        7.07     11.88 o 
  -4   1   9        9.58       10.13     11.73 o 
  -3   1   9       15.36       10.47     12.27 o 
  -2   1   9       76.46       62.81     19.76 o 
  -1   1   9       22.31       16.89     13.35 o 
   0   1   9       46.57       38.07     17.33 o 
   1   1   9       13.69       20.66     14.81 o 
   2   1   9        3.30        7.00     14.35 o 
   3   1   9        0.41        4.99     15.03 o 
   4   1   9        0.01        3.57     23.77 o 
 -11   2   9        0.10        1.90     25.67 o 
 -10   2   9      360.38      316.13     59.19 o 
  -9   2   9        3.95       12.11     15.97 o 
  -8   2   9        2.96        8.20     12.39 o 
  -7   2   9        0.09       -1.06      9.64 o 
  -6   2   9        0.39        2.00     10.06 o 
  -5   2   9      435.61      484.38     56.35 o 
  -4   2   9      190.45      220.73     24.77 o 
  -3   2   9       83.84      123.53     35.61 o 
  -2   2   9        0.70        1.53      8.64 o 
  -1   2   9       12.15       12.95     10.60 o 
   0   2   9       25.11        5.20     12.22 o 
   1   2   9        1.09       12.36     20.20 o 
   3   2   9       18.61        3.80     19.97 o 
   4   2   9        9.44        6.42     24.24 o 
   5   2   9       16.79       46.11     32.80 o 
 -12   3   9        0.89       35.89     36.84 o 
 -11   3   9       14.43       22.49     23.54 o 
 -10   3   9      112.69      130.57     32.52 o 
  -9   3   9      231.60      195.61     28.41 o 
  -8   3   9       14.94       19.74     14.17 o 
  -7   3   9        0.79        1.27      9.72 o 
  -6   3   9        0.51        8.75     10.70 o 
  -5   3   9        3.81        5.61     10.58 o 
  -4   3   9        8.25        7.43     10.37 o 
  -3   3   9        6.36        2.06      9.28 o 
  -2   3   9      555.45      639.91     78.84 o 
  -1   3   9        1.74        0.70     12.95 o 
   0   3   9        0.20        0.84     12.58 o 
   1   3   9        0.14        1.23     13.42 o 
   2   3   9        0.01       -6.59     12.44 o 
   3   3   9       37.25       28.23     25.91 o 
   4   3   9       15.54       32.09     23.78 o 
   5   3   9        7.69       -4.77     20.41 o 
   6   3   9       21.03       44.45     44.69 o 
 -12   4   9       15.75        9.48     24.96 o 
 -11   4   9       18.78       16.24     22.45 o 
 -10   4   9       14.72       17.19     21.56 o 
  -9   4   9       16.80       12.83     14.56 o 
  -8   4   9        0.08       -4.69     11.03 o 
  -7   4   9       18.98       26.57     13.95 o 
  -6   4   9        2.88        0.52     10.40 o 
  -5   4   9      167.31      208.91     26.33 o 
  -4   4   9        5.08        8.51     10.71 o 
  -3   4   9        2.18       -2.06     10.00 o 
  -2   4   9      270.77      422.14     90.44 o 
  -1   4   9       36.24       31.65     18.07 o 
   0   4   9        3.99       -0.25     14.21 o 
   1   4   9       15.20        8.84     15.49 o 
   2   4   9       60.99       68.02     24.23 o 
   3   4   9       55.60       33.47     22.72 o 
   4   4   9      330.65      297.31     66.08 o 
   5   4   9        2.19       13.48     23.28 o 
 -12   5   9        0.03       -3.40     24.17 o 
 -11   5   9        3.07        2.53     22.02 o 
 -10   5   9       12.98       28.09     21.83 o 
  -9   5   9        5.02       25.29     20.30 o 
  -8   5   9        1.64       -6.36     10.95 o 
  -7   5   9      113.08       90.79     21.30 o 
  -6   5   9       18.02       12.67     12.67 o 
  -5   5   9        6.28        6.13     12.44 o 
  -4   5   9        2.42       -1.15      9.82 o 
  -3   5   9        0.80       -9.75     12.84 o 
  -2   5   9     1092.52     1351.62     74.04 o 
  -1   5   9       73.83       86.60     24.53 o 
   0   5   9        4.74       12.35     16.84 o 
   1   5   9       19.00       25.61     19.35 o 
   2   5   9       26.98       17.06     18.71 o 
   3   5   9       95.24      107.91     32.52 o 
   4   5   9       18.84        2.11     21.93 o 
   5   5   9       27.52       11.29     23.76 o 
 -11   6   9        5.54        8.01     22.01 o 
 -10   6   9        1.95        6.50     20.79 o 
  -9   6   9        0.00        8.04     19.25 o 
  -8   6   9        0.02        0.64     13.05 o 
  -7   6   9       10.34        9.13     13.88 o 
  -6   6   9       30.03       21.75     15.25 o 
  -5   6   9       14.70       14.56     12.87 o 
  -4   6   9        0.40        8.41     16.17 o 
  -3   6   9       19.12       36.13     26.15 o 
  -2   6   9        0.25        7.45     16.02 o 
  -1   6   9        4.48        0.18     15.70 o 
   0   6   9       15.64       15.62     14.20 o 
   1   6   9        1.62       -4.31     15.55 o 
   2   6   9        5.02       11.26     18.48 o 
   3   6   9       42.53       44.36     25.55 o 
   4   6   9      142.34      116.59     42.31 o 
   5   6   9        0.24        0.68     23.68 o 
 -11   7   9       23.77       32.64     28.91 o 
 -10   7   9        1.74        8.21     21.81 o 
  -9   7   9        3.60       12.68     20.82 o 
  -8   7   9       14.20       19.86     22.10 o 
  -7   7   9        0.50        8.05     13.97 o 
  -6   7   9       35.10       51.61     18.77 o 
  -5   7   9       27.90       33.43     20.61 o 
  -4   7   9        3.34        7.89     16.28 o 
  -3   7   9        9.20       -2.17     15.15 o 
  -2   7   9        3.00        6.17     13.34 o 
  -1   7   9      218.92      225.62     30.00 o 
   0   7   9        0.42        2.83     16.20 o 
   1   7   9        0.41       -5.50     15.29 o 
   2   7   9        3.83       10.39     20.79 o 
   3   7   9        6.71       13.49     23.33 o 
   4   7   9        0.25       -0.01     22.77 o 
 -10   8   9        0.00       -3.98     22.10 o 
  -9   8   9        9.52       16.04     22.19 o 
  -8   8   9        1.03        4.85     20.00 o 
  -7   8   9        1.33        6.05     14.33 o 
  -6   8   9       88.94      105.24     26.06 o 
  -5   8   9        0.75       18.63     22.16 o 
  -4   8   9        0.18       10.26     17.34 o 
  -3   8   9       37.83       45.32     18.55 o 
  -2   8   9       28.26       22.05     16.31 o 
  -1   8   9       21.44       18.92     16.61 o 
   0   8   9        2.89        3.42     18.20 o 
   1   8   9        4.18       22.11     21.70 o 
   2   8   9        9.55       12.50     22.48 o 
   3   8   9      112.63       88.37     34.70 o 
   4   8   9        0.78        1.43     24.15 o 
 -10   9   9       27.71       21.03     28.20 o 
  -9   9   9        0.60       20.91     26.38 o 
  -8   9   9        5.51        6.45     22.20 o 
  -7   9   9        0.52        4.60     22.79 o 
  -6   9   9        5.68       24.09     17.90 o 
  -5   9   9        7.38       10.52     15.78 o 
  -4   9   9        3.42       14.84     16.71 o 
  -3   9   9        2.79        8.75     14.58 o 
  -2   9   9        4.27        7.25     16.11 o 
  -1   9   9        0.06       -1.46     19.62 o 
   0   9   9        3.06       -7.07     18.45 o 
   1   9   9        8.65       21.63     22.20 o 
   2   9   9        0.16        1.14     22.95 o 
   3   9   9       11.46       15.07     24.71 o 
  -9  10   9        7.45       17.41     26.13 o 
  -8  10   9        4.92       18.33     27.78 o 
  -7  10   9       15.31        0.17     25.79 o 
  -6  10   9        0.96        7.93     22.02 o 
  -5  10   9      109.83      119.58     37.00 o 
  -4  10   9      115.13      141.20     29.31 o 
  -3  10   9        0.12       -4.25     15.59 o 
  -2  10   9        1.62        4.19     16.49 o 
  -1  10   9        3.01        5.93     21.26 o 
   0  10   9        4.02       14.11     24.65 o 
   1  10   9       20.73       12.21     25.59 o 
   2  10   9       43.55       10.89     25.29 o 
  -8  11   9        4.05       25.67     44.92 o 
  -7  11   9        2.26        5.34     27.03 o 
  -6  11   9        2.16       24.56     27.58 o 
  -5  11   9       13.66       16.92     26.26 o 
  -4  11   9        3.78       12.97     24.04 o 
  -3  11   9        2.95        4.07     18.13 o 
  -2  11   9        1.46        6.64     22.78 o 
  -1  11   9        5.35      -10.57     22.73 o 
   0  11   9        9.43       -4.21     26.31 o 
   1  11   9        3.37       -7.60     25.70 o 
  -6  12   9        0.00       -6.88     25.86 o 
  -5  12   9        2.03        0.93     26.35 o 
  -4  12   9       48.48       40.73     30.03 o 
  -3  12   9        6.20       29.55     26.73 o 
  -2  12   9        0.58       -6.71     23.93 o 
  -1  12   9        2.17      -11.75     26.29 o 
   0  12   9        0.30      -17.83     32.33 o 
 -10   0  10      749.69      788.43     86.52 o 
  -8   0  10       37.01       17.83     24.01 o 
  -6   0  10        1.95        3.09     18.30 o 
  -4   0  10       48.17       41.83     26.15 o 
  -2   0  10       34.50       14.74     21.15 o 
   0   0  10        1.56        3.80     18.54 o 
   2   0  10       47.93       73.69     36.60 o 
 -11   1  10       42.13       50.63     35.65 o 
 -10   1  10        7.99       -3.76     15.77 o 
  -9   1  10       22.00       12.22     16.77 o 
  -8   1  10        3.80        5.25     14.70 o 
  -7   1  10        8.66        0.24     12.27 o 
  -6   1  10       19.00       23.31     16.38 o 
  -5   1  10       68.11       87.71     25.30 o 
  -4   1  10        6.07        2.01     11.59 o 
  -3   1  10       20.60       18.48     14.92 o 
  -2   1  10        1.80       -1.39     11.67 o 
  -1   1  10        5.81        5.70     13.78 o 
   0   1  10       10.33       16.67     16.78 o 
   1   1  10        1.57       -6.07     13.42 o 
   2   1  10      193.45      211.31     51.58 o 
   3   1  10       17.06       23.77     28.76 o 
   4   1  10       20.63        9.75     30.19 o 
 -11   2  10       26.08       74.40     41.83 o 
 -10   2  10      146.77      110.11     29.77 o 
  -9   2  10      129.63      116.68     30.17 o 
  -8   2  10        5.34        2.80     15.20 o 
  -7   2  10        0.12        4.04     12.94 o 
  -6   2  10        1.19       -0.85     11.88 o 
  -5   2  10       37.04       34.20     18.10 o 
  -4   2  10        1.31        9.63     12.61 o 
  -3   2  10      528.52      509.85     46.81 o 
  -2   2  10        0.22       -3.02     11.17 o 
  -1   2  10        7.41       -2.01     12.01 o 
   0   2  10       10.38        3.48     13.08 o 
   1   2  10       65.84       46.79     24.13 o 
   2   2  10       21.33       11.65     23.06 o 
   3   2  10        6.18        5.18     18.89 o 
   4   2  10        0.35       -8.56     27.10 o 
 -12   3  10       11.18       15.21     35.89 o 
 -11   3  10        2.94       12.12     26.86 o 
 -10   3  10        5.45      -11.65     23.53 o 
  -9   3  10       10.11        6.81     16.67 o 
  -8   3  10        7.75       -0.89     12.85 o 
  -7   3  10       17.63       12.62     16.58 o 
  -6   3  10       27.45       13.68     14.90 o 
  -5   3  10        4.55        4.51     14.35 o 
  -4   3  10        1.97        6.74     13.25 o 
  -3   3  10        3.29        0.90     12.14 o 
  -2   3  10       76.04       66.91     22.35 o 
  -1   3  10       63.75       48.65     21.17 o 
   0   3  10       13.32        9.03     21.39 o 
   2   3  10        0.67       -1.90     23.06 o 
   3   3  10        7.78        0.24     23.29 o 
   4   3  10        0.05       -6.42     26.62 o 
   5   3  10        1.31        2.61     32.56 o 
 -12   4  10       28.57       24.24     37.08 o 
 -11   4  10       94.77      136.44     54.19 o 
 -10   4  10       30.86       63.46     39.46 o 
  -9   4  10        3.13        6.07     17.18 o 
  -8   4  10        0.07       -2.92     12.16 o 
  -7   4  10        5.26       12.56     13.43 o 
  -6   4  10       12.13       16.05     14.52 o 
  -5   4  10        8.65        9.64     13.59 o 
  -4   4  10        0.02       -3.75     10.21 o 
  -3   4  10        2.44        1.22     11.38 o 
  -2   4  10      342.95      312.88     44.67 o 
  -1   4  10      255.20      208.16     33.91 o 
   0   4  10        1.13        7.27     16.39 o 
   1   4  10        2.78        9.98     24.72 o 
   2   4  10        1.18       -6.66     22.11 o 
   3   4  10       28.27       20.92     31.14 o 
   4   4  10       33.11       58.71     42.55 o 
 -11   5  10        8.09        3.30     22.99 o 
 -10   5  10        0.21       -4.77     18.60 o 
  -9   5  10        7.75        7.48     15.07 o 
  -8   5  10       26.71       23.05     15.40 o 
  -7   5  10      199.86      177.99     27.84 o 
  -6   5  10      165.34      193.94     34.46 o 
  -5   5  10        9.69        4.23     12.81 o 
  -4   5  10        1.18       -1.38     11.41 o 
  -3   5  10       56.79       51.89     18.09 o 
  -2   5  10      154.27      155.81     31.00 o 
  -1   5  10       76.10      106.62     27.78 o 
   0   5  10       15.68       13.88     19.06 o 
   1   5  10        4.59       19.21     20.34 o 
   2   5  10       13.85        1.33     20.91 o 
   3   5  10       42.18       29.36     25.08 o 
   4   5  10       17.50        9.73     24.25 o 
 -11   6  10        1.67      -12.69     22.07 o 
 -10   6  10        1.62       13.62     23.85 o 
  -9   6  10       28.61       15.69     21.25 o 
  -8   6  10        1.14        1.63     13.97 o 
  -7   6  10        1.60        7.64     13.21 o 
  -6   6  10        0.29        4.53     13.70 o 
  -5   6  10        5.32        9.57     14.21 o 
  -4   6  10        8.97        8.13     13.27 o 
  -3   6  10        3.38       26.08     20.87 o 
  -2   6  10      127.50       99.41     66.08 o 
  -1   6  10       40.03       39.39     23.03 o 
   0   6  10        5.27        7.51     18.79 o 
   1   6  10        1.74        1.09     17.81 o 
   2   6  10        3.52       20.01     21.93 o 
   3   6  10       32.23       24.41     25.96 o 
   4   6  10       23.83       20.98     25.92 o 
 -10   7  10        8.60        2.26     21.99 o 
  -9   7  10        0.01        8.98     19.96 o 
  -8   7  10        7.10        4.40     14.67 o 
  -7   7  10       25.48       14.19     16.82 o 
  -6   7  10        5.82        7.38     14.83 o 
  -5   7  10        0.00        0.29     13.93 o 
  -4   7  10        9.67        3.43     17.58 o 
  -3   7  10        6.59        0.44     17.56 o 
  -2   7  10        0.01       -7.33     13.27 o 
  -1   7  10        5.04        3.42     14.85 o 
   0   7  10       37.25       28.58     23.77 o 
   1   7  10       15.22        9.38     20.86 o 
   2   7  10       14.74       14.71     23.11 o 
   3   7  10       94.32       87.31     47.42 o 
 -10   8  10       11.84        5.28     23.97 o 
  -9   8  10        0.89       -1.56     22.57 o 
  -8   8  10        4.23        7.28     22.05 o 
  -7   8  10        2.01      -12.31     14.55 o 
  -6   8  10        7.35        3.38     15.58 o 
  -5   8  10        7.80       13.36     21.30 o 
  -4   8  10        1.33       15.14     21.16 o 
  -3   8  10        1.97        8.75     16.30 o 
  -2   8  10       20.34       21.05     17.53 o 
  -1   8  10        0.00        1.43     20.58 o 
   0   8  10        0.32      -18.52     16.36 o 
   1   8  10        0.09        0.87     20.05 o 
   2   8  10        4.91       -0.87     20.71 o 
  -9   9  10        0.04        4.81     24.07 o 
  -8   9  10        7.44       18.26     25.86 o 
  -7   9  10        0.09       22.96     18.59 o 
  -6   9  10        4.11       16.98     17.96 o 
  -5   9  10       62.59       78.94     24.47 o 
  -4   9  10       27.35       40.75     20.41 o 
  -3   9  10        0.76        8.47     18.33 o 
  -2   9  10        0.14       -8.68     16.10 o 
  -1   9  10        4.84        5.14     20.93 o 
   0   9  10        8.30        1.91     23.13 o 
   1   9  10       12.68       18.48     27.20 o 
   2   9  10       22.58       30.42     48.73 o 
  -8  10  10        0.10        1.41     25.71 o 
  -7  10  10        0.35       12.73     27.07 o 
  -6  10  10       17.35       32.44     22.09 o 
  -5  10  10        0.00      -17.73     22.50 o 
  -4  10  10       62.02       73.75     28.64 o 
  -3  10  10        4.67        6.32     17.89 o 
  -2  10  10        7.29       -0.11     22.42 o 
  -1  10  10        0.41       -6.02     21.54 o 
   0  10  10        7.49        7.80     25.59 o 
   1  10  10        0.03      -21.39     41.12 o 
  -6  11  10        1.13       -1.25     28.48 o 
  -5  11  10       14.87       28.50     30.29 o 
  -4  11  10       65.67       87.79     36.18 o 
  -3  11  10        0.00        1.47     24.02 o 
  -2  11  10        0.06       -7.17     24.11 o 
  -1  11  10        0.54        4.62     25.99 o 
 -11   0  11       22.38       19.97     32.56 o 
  -9   0  11        6.17        4.99     25.43 o 
  -7   0  11        0.00       12.60     23.29 o 
  -5   0  11       18.16       21.63     26.15 o 
  -3   0  11      227.21      201.33     51.10 o 
  -1   0  11        1.02        6.18     20.68 o 
   1   0  11        7.06       17.83     29.24 o 
   3   0  11        3.98        0.71     28.76 o 
 -11   1  11       97.11       79.28     30.67 o 
 -10   1  11       54.21       44.09     24.49 o 
  -9   1  11        0.82        1.76     16.54 o 
  -8   1  11        0.65        3.34     16.11 o 
  -7   1  11       15.84       15.75     16.96 o 
  -6   1  11       29.98       40.83     20.81 o 
  -5   1  11      146.64      135.07     31.07 o 
  -4   1  11       89.19       96.19     27.21 o 
  -3   1  11      303.62      338.04     43.60 o 
  -2   1  11       23.72       28.15     18.88 o 
  -1   1  11       31.03       42.95     22.35 o 
   0   1  11        9.24       10.92     17.27 o 
   1   1  11       26.17       18.38     19.42 o 
   2   1  11       53.21       72.73     38.51 o 
   3   1  11        2.54      -14.26     26.62 o 
 -11   2  11        6.66        3.80     29.95 o 
 -10   2  11      102.67       85.91     29.57 o 
  -9   2  11        0.17       -0.98     17.80 o 
  -8   2  11       69.11      119.70     30.81 o 
  -7   2  11        0.00       11.27     15.77 o 
  -6   2  11        1.12       -1.18     13.61 o 
  -5   2  11        7.56        8.17     14.89 o 
  -4   2  11        8.01        3.92     14.29 o 
  -3   2  11      183.17      193.58     37.91 o 
  -2   2  11        0.95        3.59     14.22 o 
  -1   2  11        4.58        9.51     16.22 o 
   0   2  11       32.50       42.70     21.83 o 
   1   2  11        3.18       22.58     26.62 o 
   2   2  11       11.19        9.11     19.22 o 
   3   2  11        2.40        3.80     29.71 o 
 -11   3  11       64.76       44.92     38.51 o 
 -10   3  11        0.99        4.17     18.48 o 
  -9   3  11        0.34      -14.66     14.18 o 
  -8   3  11        2.40       -1.11     15.76 o 
  -7   3  11       14.33       10.10     16.88 o 
  -6   3  11        1.61       -3.63     12.89 o 
  -5   3  11        5.70       21.60     17.56 o 
  -4   3  11       13.85        3.80     15.71 o 
  -3   3  11       95.07      104.77     28.70 o 
  -2   3  11        6.96       -5.25     14.87 o 
  -1   3  11        1.96       -7.23     13.49 o 
   0   3  11        0.93       14.40     17.56 o 
   1   3  11        1.51       -0.95     25.91 o 
   2   3  11       37.97       30.96     23.01 o 
   3   3  11        0.31       20.92     33.51 o 
 -11   4  11        3.14       26.62     35.42 o 
 -10   4  11        0.10       10.22     29.00 o 
  -9   4  11        0.00        4.21     18.36 o 
  -8   4  11        1.05       -7.93     15.96 o 
  -7   4  11      153.64      142.81     33.94 o 
  -6   4  11       30.52       12.28     16.97 o 
  -5   4  11        4.02       -1.27     14.62 o 
  -4   4  11        0.00       -9.63     13.44 o 
  -3   4  11       11.69        6.18     15.63 o 
  -2   4  11      166.48      144.28     33.12 o 
  -1   4  11        1.30        7.11     16.27 o 
   0   4  11       14.97        3.80     23.06 o 
   1   4  11        0.35        2.38     24.48 o 
   2   4  11        1.13       -5.94     26.62 o 
   3   4  11        2.78       36.60     37.32 o 
 -11   5  11       38.52       32.09     40.41 o 
 -10   5  11        3.65      -15.21     24.72 o 
  -9   5  11        2.25        7.39     19.58 o 
  -8   5  11        0.33        5.10     18.61 o 
  -7   5  11       39.01       23.75     20.72 o 
  -6   5  11        5.90       11.22     18.00 o 
  -5   5  11        3.16        7.68     16.04 o 
  -4   5  11        2.37        9.62     15.71 o 
  -3   5  11       21.23       15.84     18.14 o 
  -2   5  11       38.18       39.37     21.72 o 
  -1   5  11        0.20        0.48     25.91 o 
   0   5  11        5.40       12.12     26.38 o 
   1   5  11        4.56        8.56     28.52 o 
   2   5  11        7.67        8.56     32.33 o 
   3   5  11        2.52       -8.08     26.62 o 
 -10   6  11        0.88        6.18     28.29 o 
  -9   6  11        0.32       -5.94     25.43 o 
  -8   6  11        2.03        1.14     17.52 o 
  -7   6  11        6.44        8.69     18.71 o 
  -6   6  11        0.08        1.27     15.52 o 
  -5   6  11        0.01       -4.93     13.22 o 
  -4   6  11        2.20        4.87     15.07 o 
  -3   6  11        0.67        3.90     14.31 o 
  -2   6  11        0.00       -8.08     24.48 o 
  -1   6  11        5.45      -11.41     19.49 o 
   0   6  11       13.62       12.12     24.96 o 
   1   6  11        4.48       21.15     30.19 o 
   2   6  11       17.55       33.28     36.13 o 
 -10   7  11        3.30        7.13     38.51 o 
  -9   7  11        0.02       -2.61     21.80 o 
  -8   7  11       10.33        6.77     17.64 o 
  -7   7  11        0.22       16.20     17.46 o 
  -6   7  11        2.51        4.13     15.99 o 
  -5   7  11        0.08        0.11     15.73 o 
  -4   7  11       12.84       10.91     16.12 o 
  -3   7  11        0.12       -4.03     20.43 o 
  -2   7  11       30.62       35.73     20.50 o 
  -1   7  11        0.08        5.79     22.18 o 
   0   7  11       23.26       12.41     23.86 o 
   1   7  11        4.55       -5.98     20.69 o 
   2   7  11        4.60       -4.75     39.22 o 
  -9   8  11        8.21        9.17     25.30 o 
  -8   8  11        2.44       -1.69     22.32 o 
  -7   8  11       19.47       27.24     20.30 o 
  -6   8  11        2.43      -12.31     15.07 o 
  -5   8  11        6.71       22.30     19.20 o 
  -4   8  11        0.06       10.15     23.07 o 
  -3   8  11        0.87       10.55     17.34 o 
  -2   8  11       27.47       28.43     26.46 o 
  -1   8  11        0.76       -1.23     20.93 o 
   0   8  11       34.22       60.12     30.93 o 
   1   8  11        5.51       14.43     25.86 o 
  -8   9  11        0.04       23.29     43.26 o 
  -7   9  11        6.60        4.60     19.77 o 
  -6   9  11        8.77       21.69     20.33 o 
  -5   9  11       18.60       15.68     16.45 o 
  -4   9  11        0.06       -7.56     18.56 o 
  -3   9  11        0.08       -7.27     18.53 o 
  -2   9  11        0.54       -3.87     23.07 o 
  -1   9  11        0.43       -1.22     25.30 o 
   0   9  11        4.66        8.22     25.01 o 
  -6  10  11        0.85        1.60     20.06 o 
  -5  10  11       21.02       18.93     28.89 o 
  -4  10  11       17.80       26.43     22.72 o 
  -3  10  11       10.54       32.05     29.21 o 
  -2  10  11        0.43       10.40     26.95 o 
 -10   0  12        3.03       10.93     32.56 o 
  -8   0  12       24.40       31.38     29.95 o 
  -6   0  12       10.62        5.70     22.34 o 
  -4   0  12      134.39      132.87     45.16 o 
  -2   0  12        3.50       -6.89     22.11 o 
   0   0  12        0.28       -8.32     23.29 o 
 -11   1  12        8.40        6.69     21.59 o 
 -10   1  12      166.31      151.50     38.10 o 
  -9   1  12        1.11        8.00     20.85 o 
  -8   1  12        5.36       29.18     20.75 o 
  -7   1  12        2.02       -0.66     16.54 o 
  -6   1  12        9.48       12.24     18.00 o 
  -5   1  12        1.34       -2.08     14.56 o 
  -4   1  12       74.38       96.95     29.39 o 
  -3   1  12      284.09      280.44     43.44 o 
  -2   1  12       33.20       17.66     19.25 o 
  -1   1  12        1.53        0.55     18.48 o 
   0   1  12       12.08       18.16     20.53 o 
   1   1  12        8.02       16.64     31.61 o 
   2   1  12       14.55       18.54     32.80 o 
 -11   2  12        1.25       15.93     22.52 o 
 -10   2  12        0.00       -5.70     20.25 o 
  -9   2  12        2.78        6.13     18.97 o 
  -8   2  12       63.56       66.66     27.33 o 
  -7   2  12        5.71        9.56     17.04 o 
  -6   2  12       49.41       54.32     24.66 o 
  -5   2  12        1.28       -8.09     14.79 o 
  -4   2  12        0.13       -7.49     14.20 o 
  -3   2  12       17.11       47.56     23.54 o 
  -2   2  12        9.10       -6.27     15.54 o 
  -1   2  12       11.61       -3.12     16.62 o 
   0   2  12        5.35       14.33     21.01 o 
   1   2  12       43.47       58.71     38.03 o 
   2   2  12       12.20        4.28     31.85 o 
 -10   3  12       20.61       15.13     23.50 o 
  -9   3  12        0.00       -7.48     17.97 o 
  -8   3  12       12.92       22.06     22.23 o 
  -7   3  12        7.24        2.53     17.47 o 
  -6   3  12        1.22        8.06     17.35 o 
  -5   3  12        0.22       -3.45     15.55 o 
  -4   3  12        5.24       10.08     17.60 o 
  -3   3  12      171.17      136.00     33.49 o 
  -2   3  12        7.21       11.69     18.56 o 
  -1   3  12        0.00        5.87     18.03 o 
   0   3  12        3.93        5.47     24.96 o 
   1   3  12        7.76       20.62     24.30 o 
   2   3  12        0.00        6.55     23.61 o 
 -10   4  12        0.04        6.33     21.03 o 
  -9   4  12        0.90      -14.99     17.93 o 
  -8   4  12       13.94       17.93     21.38 o 
  -7   4  12        0.05       -4.68     16.55 o 
  -6   4  12      104.86       94.14     31.36 o 
  -5   4  12        9.58       10.49     17.80 o 
  -4   4  12        0.67        2.10     19.37 o 
  -3   4  12        4.23        0.61     17.65 o 
  -2   4  12        2.86        4.02     18.00 o 
  -1   4  12       31.82       35.05     25.14 o 
   0   4  12        1.22       -6.18     24.24 o 
   1   4  12        0.17       -6.58     20.33 o 
 -10   5  12        0.65        8.56     33.51 o 
  -9   5  12        2.09        0.15     20.19 o 
  -8   5  12        1.09      -11.85     17.62 o 
  -7   5  12        1.02        2.39     18.31 o 
  -6   5  12        1.12        4.33     17.70 o 
  -5   5  12        4.84        0.37     18.74 o 
  -4   5  12        0.14       -3.36     17.48 o 
  -3   5  12        1.47        8.00     18.24 o 
  -2   5  12        4.85       -6.94     17.30 o 
  -1   5  12        1.32       24.96     32.56 o 
   0   5  12       22.23        8.65     21.39 o 
   1   5  12        0.13       -9.03     32.33 o 
  -9   6  12        0.81       -2.33     21.88 o 
  -8   6  12        1.02        3.18     20.59 o 
  -7   6  12       17.94        1.04     20.32 o 
  -6   6  12       10.78       19.48     20.44 o 
  -5   6  12        0.95      -11.51     16.95 o 
  -4   6  12        1.15       17.11     20.05 o 
  -3   6  12        9.07        2.21     18.51 o 
  -2   6  12        0.00       -4.29     17.42 o 
  -1   6  12        2.04       14.26     26.86 o 
   0   6  12        3.20        9.03     32.33 o 
  -8   7  12        7.50       -8.42     21.42 o 
  -7   7  12        2.14        6.08     22.75 o 
  -6   7  12        0.72       18.20     21.24 o 
  -5   7  12        0.41       -7.47     18.13 o 
  -4   7  12        4.59       -2.25     19.89 o 
  -3   7  12       23.01       36.02     25.18 o 
  -2   7  12       21.09        8.08     30.90 o 
  -1   7  12        1.58        5.94     31.14 o 
  -7   8  12        3.43       13.25     23.17 o 
  -6   8  12        0.54        4.64     21.91 o 
  -5   8  12       11.97       29.59     24.96 o 
  -4   8  12        0.34        1.27     19.87 o 
  -3   8  12        5.07       21.00     26.05 o 
  -2   8  12        0.51        1.43     30.90 o 
  -5   9  12        0.06        1.31     17.83 o 
  -4   9  12       10.19       21.88     18.19 o 
  -9   0  13       20.32       26.38     35.65 o 
  -7   0  13        5.93        6.89     28.05 o 
  -5   0  13       15.13        4.04     26.38 o 
  -3   0  13       11.60      -17.11     23.29 o 
  -1   0  13        0.00       15.21     29.71 o 
 -10   1  13        0.14       -5.43     20.82 o 
  -9   1  13        6.29        5.06     21.42 o 
  -8   1  13       27.19       21.94     23.70 o 
  -7   1  13        6.15        1.98     21.63 o 
  -6   1  13        2.25        0.43     18.05 o 
  -5   1  13       10.28       20.52     20.73 o 
  -4   1  13        2.82       13.56     20.42 o 
  -3   1  13       31.85       25.93     22.68 o 
  -2   1  13        0.05       14.17     20.50 o 
  -1   1  13       15.89       28.89     23.77 o 
   0   1  13        0.27        3.00     22.71 o 
  -9   2  13        0.99        7.09     21.51 o 
  -8   2  13        0.52       -1.53     18.40 o 
  -7   2  13        4.16      -13.40     16.97 o 
  -6   2  13        4.97        7.68     19.91 o 
  -5   2  13        5.19        7.37     19.51 o 
  -4   2  13      183.22      206.60     42.20 o 
  -3   2  13       38.05       27.43     21.64 o 
  -2   2  13       18.83       19.33     23.58 o 
  -1   2  13        1.64        8.80     21.08 o 
   0   2  13        5.74       -6.18     30.90 o 
  -9   3  13        4.94       -7.73     20.34 o 
  -8   3  13       34.14       17.62     22.50 o 
  -7   3  13        0.25       23.61     22.74 o 
  -6   3  13        7.80       -9.32     18.04 o 
  -5   3  13       15.40        9.89     19.71 o 
  -4   3  13        0.49        4.30     19.22 o 
  -3   3  13        3.88       -1.94     18.26 o 
  -2   3  13        0.19      -10.34     18.82 o 
  -1   3  13        2.77        5.76     22.26 o 
   0   3  13        0.44       -1.19     30.66 o 
  -9   4  13        1.39       -3.10     21.78 o 
  -8   4  13        0.52       -6.42     19.83 o 
  -7   4  13        0.00       -0.67     18.98 o 
  -6   4  13        8.17        2.68     19.25 o 
  -5   4  13        0.01       -6.83     19.11 o 
  -4   4  13        0.56        7.93     20.33 o 
  -3   4  13        0.73        2.89     19.72 o 
  -2   4  13        0.08        4.23     22.23 o 
  -1   4  13        0.01       -9.27     27.81 o 
  -8   5  13        4.90        7.59     22.33 o 
  -7   5  13        0.01       -9.79     19.58 o 
  -6   5  13        0.01       -9.75     19.13 o 
  -5   5  13        1.53      -10.48     19.30 o 
  -4   5  13        0.51       -6.58     19.12 o 
  -3   5  13        4.50      -10.06     17.90 o 
  -2   5  13        0.01        7.22     22.27 o 
  -1   5  13       23.67       42.31     42.07 o 
  -7   6  13        2.66       14.16     24.36 o 
  -6   6  13        1.31        2.01     21.36 o 
  -5   6  13        4.55        8.32     22.96 o 
  -4   6  13        0.06       12.53     23.95 o 
  -3   6  13        0.48       -7.72     20.14 o 
  -5   7  13        0.11        4.35     23.18 o 
  -4   7  13        0.28       28.76     39.22 o 
  -6   0  14        6.17       -4.52     29.95 o 
  -4   0  14      179.25      185.88     61.80 o 
  -2   0  14        0.02       -7.61     30.19 o 
  -7   1  14        0.00       -7.56     20.21 o 
  -6   1  14        0.20        7.41     21.00 o 
  -5   1  14        3.38        1.86     21.39 o 
  -4   1  14       85.68      100.74     33.81 o 
  -3   1  14        6.86        9.28     22.52 o 
  -7   2  14        4.72       -0.54     22.10 o 
  -6   2  14        0.40        4.30     22.77 o 
  -5   2  14        3.14        5.01     21.64 o 
  -4   2  14       50.47       40.34     27.14 o 
  -3   2  14       22.85       15.88     24.34 o 
  -6   3  14        1.75        5.47     22.98 o 
  -5   3  14       23.47       22.69     25.44 o 
  -4   3  14        0.93       12.35     24.10 o 
  -5   4  14        3.81      -12.60     32.80 o 
                                                 
